# Supplementary material for: COVID-19 influences on US recreational angler behavior
Source: PLoS One. 2021 Aug 18;16(8):e0254652. doi: 10.1371/journal.pone.0254652 (PMC8372955; doi:10.1371/journal.pone.0254652)
Supplement: S1 Data — (CSV) [file pone.0254652.s002.csv]

State	Q5	Q5_10_TEXT	Q6_1	Q6_2	Q6_3	Q6_4	Q6_5	Q6_6	Q6_7	Q6_8	Q6_9	Q6_10	Q6_10_TEXT	Q10	Q11	Q11_9_TEXT	Q12_1	Q12_2	Q12_3	Q12_4	Q12_5	Q12_6	Q12_7	Q12_8	Q12_9	Q12_9_TEXT	Q12_10	Q13	Q13_9_TEXT	Q14_1	Q14_2	Q14_3	Q14_4	Q14_5	Q14_6	Q14_7	Q14_8	Q14_9	Q14_9_TEXT	Q14_10	Q15_1	Q16_1	Q19	Q20	Q21	Q22	Q23	Q24
AR	I was not negatively affected													A little less	Food,Sport or Thrill,Nature or being outdoors,Social/Family bonding,Stress Relief,Because I had free time,To get away from people		6	7	4	3	2		5	1				I did not fish during the pandemic												1	2	2	No change		Extremely safe	30-39	Female	$30,000 - $39,999
AR	I was not negatively affected										1			A lot less	Nature or being outdoors,Stress Relief,To get away from people				1		3			2				I did not fish during the pandemic												1	2	0	No change		Extremely safe	50-59	Male	$70,000 - $79,999
AR	My work hours were reduced (independent from income),My level of mental stress increased					1				2				About the same	Food,Nature or being outdoors,Social/Family bonding,Stress Relief,Because I had free time		4		1	2	3		5					I did not fish during the pandemic												1	5		Some closed	Army corps of engineers fish hatchery ramp closed to visitors.	Somewhat safe	21-29	Female	$90,000 - $99,999
AR	My work hours were reduced (independent from income),Other (describe)	I took new employment as a result of COVID				2						1	Taking new employment	A little less	Nature or being outdoors,Stress Relief				2		1							I did not fish during the pandemic												1	5	0	No change		Extremely safe	30-39	Male	$90,000 - $99,999
AR	My work hours were reduced (independent from income),My level of mental stress increased					1				2				A lot less	Sport or Thrill,Nature or being outdoors,Stress Relief			1	2		3							I did not fish during the pandemic												1	5	0	Some closed	Boat ramp closed	Extremely safe	50-59	Male	$40,000 - $49,999
AR	My work hours were reduced (independent from income)													About the same	Food,Sport or Thrill,Nature or being outdoors,Social/Family bonding,Stress Relief		3	4	1	2	5							I did not fish during the pandemic												1	1		No change		Somewhat safe	30-39	Male	$50,000 - $59,999
AR	I was not negatively affected										1			A lot less	Food,Social/Family bonding		1			2								I did not fish during the pandemic												1	1	0	Some closed	public park closes	Somewhat safe	40-49	Male	$40,000 - $49,999
AR	Other (describe)	work hours were increased										1		A lot less	Food,Nature or being outdoors,Stress Relief													I did not fish during the pandemic												1	7	0	Some closed	public rec areas were closed	Extremely safe	30-39	Male	$50,000 - $59,999
AR	My level of mental stress increased													About the same	Food,Sport or Thrill,Nature or being outdoors,Social/Family bonding,Stress Relief,Because I had free time,To get away from people,Other	It's a lifetime passion that I hope to pursue as long as I'm physically able.	6	7	2	8	3		5	4	1	It's a lifetime passion. I live to fish		Food,Sport or Thrill,Nature or being outdoors,Stress Relief,Because I had free time,To get away from people,Other	It's a lifetime passion. I live to fish	6	4	2		3		5	7	1	It's a lifetime passion. I live to fish		50	50	No change		Extremely safe	60 or older	Male	$30,000 - $39,999
AR	My level of mental stress increased													About the same	Nature or being outdoors,Social/Family bonding,Stress Relief,Other	it's not thrill or sport, or competition. it is the pure joy of being on the water and watching a fish rise or a bobber go under. it is joyful			4	2	3				1			Nature or being outdoors,Social/Family bonding,Stress Relief,Other	joy of fishing			4	2	3				1			15	19	Some closed	Federal park closure; access denied	Extremely safe	60 or older	Male	More than $150,000
AR	My physical health declined,My level of mental stress increased								2	1				A little less	Social/Family bonding,Stress Relief					1	2							Social/Family bonding,Stress Relief,Other	Anniversary				2	3				1	Anniversary		2	1	Some closed	boat ramps and public access parks closed	Extremely safe	30-39	Male	$80,000 - $89,999
AR	My level of mental stress increased,Other (describe)	I’m primary caretaker of elderly mother. Hired part-time helper was unable to come during 3 months of quarantine.												About the same	Food,Sport or Thrill,Social/Family bonding		3	2		1								Food,Sport or Thrill,Social/Family bonding,Other	Purchased a boat	4	3		2					1	Purchased boat		3	3	No change	Restrooms closed-only inconvenience	Extremely safe	40-49	Female	More than $150,000
AR	I was not negatively affected													A lot more	Food,Sport or Thrill,Nature or being outdoors		2	1	3									Other	Challenge									1	Challenge		18	13	No change	Government shutdown affected access	Extremely safe	30-39	Male	$60,000 - $69,999
AR	I lost my job,I lost childcare and took care of my kids during the day						1	2						About the same	Other	I run a fishing social media page												Other	I run a fishing social media page									1	I run a fishing social media page		50	50	No change		Extremely safe	30-39	Male	$20,000 - $29,999
AR	My level of mental stress increased													A little more	Food,Sport or Thrill,To get away from people		3	2						1				To get away from people,Other	Fun								1	2	Fun		10	12	No change		Extremely safe	50-59	Male	$80,000 - $89,999
AR	I lost childcare and took care of my kids during the day													A little less	Nature or being outdoors,Stress Relief,Other	Reason to get together with friends			2		3				1	Getting together with friends		Nature or being outdoors,Stress Relief,Other	Getting together with friends			1		2				3	Getting together with friends in a safe outdoor activity		2		No change		Extremely safe	30-39	Male	More than $150,000
AR	My work hours were reduced (independent from income),Other (describe)	more free time on my hands				2						1	Meeting with clients and friends	A little more	Sport or Thrill,Nature or being outdoors,Social/Family bonding,Stress Relief,Because I had free time			5	2	1	4		3					Sport or Thrill,Nature or being outdoors,Social/Family bonding,Stress Relief,Because I had free time,Other	Enjoyment		5	2	1	4		3		6	enjoyment		12	12	No change	state park was closed	Extremely safe	60 or older	Male	$70,000 - $79,999
AR	An immediate family member contracted Coronavirus (COVID-19),My level of mental stress increased													About the same	Food,Sport or Thrill,Nature or being outdoors,Social/Family bonding,Stress Relief,Competition with friends,Because I had free time,To get away from people		6	2	1	5	3	4	7	8				Food,Sport or Thrill,Nature or being outdoors,Stress Relief,Competition with friends,Because I had free time,To get away from people,Other		5	3	2		6	4	7	1	8			20	22	No change		Extremely safe	21-29	Male	$90,000 - $99,999
AR	My income was reduced,My work hours were reduced (independent from income),My level of mental stress increased													A little more	Sport or Thrill,Nature or being outdoors,Social/Family bonding,Stress Relief,Competition with friends,Because I had free time,To get away from people			2	3	5	1	7	6	4				Sport or Thrill,Nature or being outdoors,Social/Family bonding,Stress Relief,Competition with friends,Because I had free time,To get away from people,Other			2	6	3	1	7	4	5	8			30	40	No change		Extremely safe	21-29	Male	$70,000 - $79,999
AR	My income was reduced,My work hours were reduced (independent from income)													A little more	Food,Sport or Thrill,Nature or being outdoors,Social/Family bonding,Stress Relief,Competition with friends,Because I had free time		1	3	4	5	2	6	7					Food,Sport or Thrill,Nature or being outdoors,Social/Family bonding,Stress Relief,Competition with friends,Because I had free time,To get away from people,Other		2	3	4	1	5	6	7	8	9			10	10	Some closed	Closed state parks	Extremely safe	50-59	Male	$10,000 - $19,999
AR	I was not negatively affected													A lot more	Food,Sport or Thrill,Nature or being outdoors,Social/Family bonding,Stress Relief,To get away from people		6	2	3	5	4			1				Food,Sport or Thrill,Nature or being outdoors,Social/Family bonding,Stress Relief,Competition with friends,Because I had free time,To get away from people		5	4	3	7	6	8	2	1				20	30	No change		Extremely safe	50-59	Male	More than $150,000
AR	My level of mental stress increased,Other (describe)	Spouse income affected												About the same	Food,Sport or Thrill,Nature or being outdoors,Stress Relief		3	4	2		1							Food,Sport or Thrill,Nature or being outdoors,Stress Relief,Because I had free time,To get away from people		5	6	4		3		2	1				12	12	No change		Extremely safe	50-59	Female	$100,000 - $149,999
AR	My level of mental stress increased,I was not negatively affected													A lot more	Food,Sport or Thrill,Nature or being outdoors,Stress Relief		4	2	1		3							Food,Sport or Thrill,Stress Relief,Because I had free time,To get away from people		5	3			4		2	1				3	15	Some closed	Parks closed	Extremely safe	40-49	Male	More than $150,000
AR	My work hours were reduced (independent from income),My level of mental stress increased														Nature or being outdoors,Social/Family bonding,Stress Relief,Because I had free time				1	2	3		4					Nature or being outdoors,Social/Family bonding,Stress Relief,Because I had free time,To get away from people				3	4	5		2	1				5	0	No change		Extremely safe	40-49	Female	$80,000 - $89,999
AR	I was not negatively affected													A little less	Food,Sport or Thrill,Nature or being outdoors,Social/Family bonding,Stress Relief,Competition with friends,Because I had free time,To get away from people		4	1	2	6	7	8	3	5				Sport or Thrill,Nature or being outdoors,Because I had free time,To get away from people			3	4				2	1				12	5	No change		Extremely safe	21-29	Male	$100,000 - $149,999
AR	My income was reduced,My level of mental stress increased													A little less	Sport or Thrill,Nature or being outdoors,Stress Relief,To get away from people			3	2		1			4				Sport or Thrill,Nature or being outdoors,Stress Relief,Because I had free time,To get away from people			5	4		2		3	1				30	20	Some closed	some ramps were closed	Extremely safe	40-49	Male	$20,000 - $29,999
AR	I was not negatively affected													A little less	Sport or Thrill,Nature or being outdoors,Social/Family bonding,Stress Relief,Competition with friends,To get away from people			3	5	6	1	4		2				Stress Relief,Because I had free time,To get away from people						2		3	1				10	1	Some closed	Public parks closed	Somewhat safe	18-20	Female	$100,000 - $149,999
AR	My income was reduced,My work hours were reduced (independent from income),I lost childcare and took care of my kids during the day,My level of mental stress increased				1	2		3		4				A little less	Food,Nature or being outdoors,Social/Family bonding,Stress Relief,To get away from people		3		2	5	1			4				Food,Nature or being outdoors,Social/Family bonding,Stress Relief,Because I had free time,To get away from people		6		2	4	5		3	1				14	6	Some closed	Some federal n state parks I fish we’re closed	Somewhat safe	40-49	Male	$40,000 - $49,999
AR	My income was reduced,My work hours were reduced (independent from income),My level of mental stress increased				1	2				3				A lot less	Food,Sport or Thrill,Nature or being outdoors,Social/Family bonding,Stress Relief,Because I had free time,To get away from people		5	7	2	4	3		6	1				Nature or being outdoors,Because I had free time,To get away from people				2				3	1				30	5	All closed		Extremely safe	30-39	Male	$20,000 - $29,999
AR	My physical health declined,My level of mental stress increased								2	1				A lot more	Food,Sport or Thrill,Nature or being outdoors,Social/Family bonding,Stress Relief,Competition with friends,Because I had free time,To get away from people		8	5	2	3	1	6	4	7				Nature or being outdoors,Because I had free time,To get away from people				2				3	1				8	2	No change		Extremely safe	21-29	Male	More than $150,000
AR	My income was reduced,My work hours were reduced (independent from income)				2	1								A little more	Sport or Thrill,Nature or being outdoors,Stress Relief,Because I had free time,To get away from people			5	4		2		3	1				Nature or being outdoors,Stress Relief,Because I had free time,To get away from people				2		3		4	1				30	20	No change		Extremely safe	50-59	Male	$90,000 - $99,999
AR	I was not negatively affected													A little less	Nature or being outdoors,Social/Family bonding,Stress Relief,Because I had free time,To get away from people				1	5	4		2	3				Nature or being outdoors,Stress Relief,Because I had free time,To get away from people				2		3		4	1				30	10	No change		Extremely safe	30-39	Male	$30,000 - $39,999
AR	My level of mental stress increased													A little more	Nature or being outdoors,Stress Relief,To get away from people				1		3			2				Sport or Thrill,Nature or being outdoors,Because I had free time,To get away from people			2	3				4	1				8	20	Some closed	Park closed	Extremely safe	40-49	Male	$30,000 - $39,999
AR	I was not negatively affected													About the same	Sport or Thrill,Nature or being outdoors,Social/Family bonding,Stress Relief,To get away from people			1	3	2	4			5				Sport or Thrill,Nature or being outdoors,Social/Family bonding,Stress Relief,Because I had free time,To get away from people			4	2	3	6		5	1				15	15	Some closed	Ramps and parks closed. No overnight stays for longer distance fishing lakes	Extremely safe	50-59	Female	$60,000 - $69,999
AR	My work hours were reduced (independent from income),My level of mental stress increased													A lot more	Food,Sport or Thrill,Nature or being outdoors,Social/Family bonding,Stress Relief,To get away from people		3	2	4	1	5			6				Food,Sport or Thrill,Nature or being outdoors,Social/Family bonding,Stress Relief,Because I had free time,To get away from people		4	5	6	3	2		7	1				24	45	No change		Extremely safe	50-59	Female	$100,000 - $149,999
AR	Other (describe)	Forced to telework												About the same	Food,Sport or Thrill,Nature or being outdoors,Social/Family bonding,Stress Relief,Competition with friends,Because I had free time,To get away from people		7	5	4	6	3	1	8	2				Food,Sport or Thrill,Nature or being outdoors,Social/Family bonding,Stress Relief,Competition with friends,Because I had free time,To get away from people		7	3	2	5	4	6	8	1				20	18	Some closed	State parks were closed for parking truck and trailer from boat ramp	Extremely safe	21-29	Male	More than $150,000
AR	My level of mental stress increased													About the same	Food,Sport or Thrill,Nature or being outdoors,Stress Relief,Competition with friends,Because I had free time,To get away from people		4	3	1		2	6	7	5				Food,Sport or Thrill,Nature or being outdoors,Social/Family bonding,Stress Relief,Competition with friends,Because I had free time,To get away from people		4	5	2	6	3	7	8	1				9	9	Some closed	State parks closed	Extremely safe	21-29	Male	More than $150,000
AR	Other (describe)	Every part of life affected. They killed the economy, ruined good fishing spots since every swinging **** decided he wanted to try his hand with a walmart pole and a jighead, they raised the stress level of every parent out there, all for a fading chance to beat President Trump in the 2020 election. When that failed (and it did fail) now they're using blm and antifa to stir up hatred and violence.										1	All	About the same	Food,Sport or Thrill,Nature or being outdoors,Social/Family bonding,Stress Relief,Competition with friends,Because I had free time,To get away from people		3	6	4	2	5	7	8	1				Food,Sport or Thrill,Nature or being outdoors,Social/Family bonding,Stress Relief,Competition with friends,Because I had free time,To get away from people		3	6	4	2	5	7	8	1				10	8	No change		Extremely safe	30-39	Male	$20,000 - $29,999
AR	I was not negatively affected													About the same	Food,Sport or Thrill,Nature or being outdoors,Social/Family bonding,Stress Relief,Because I had free time,To get away from people		3	5	4	2	7		6	1				Food,Sport or Thrill,Nature or being outdoors,Social/Family bonding,Stress Relief,Competition with friends,Because I had free time,To get away from people		3	4	5	2	6	7	8	1				15	14	No change		Extremely safe	30-39	Male	$40,000 - $49,999
AR	I was not negatively affected													A lot less	Other	I love it												Food,Sport or Thrill,Nature or being outdoors,Social/Family bonding,Stress Relief,Competition with friends,To get away from people		4	5	6	3	2	7		1				40	10	No change		Extremely safe	30-39	Male	$30,000 - $39,999
AR	I was not negatively affected													A little more	Food,Sport or Thrill,Nature or being outdoors,Social/Family bonding,Stress Relief,Competition with friends,To get away from people		3	1	4	5	2	7		6				Food,Sport or Thrill,Nature or being outdoors,Social/Family bonding,Stress Relief,Competition with friends,To get away from people		3	2	6	4	5	7		1				36	50	No change		Extremely safe	40-49	Male	More than $150,000
AR	My level of mental stress increased													A little more	Food,Sport or Thrill,Social/Family bonding,To get away from people		3	4		2				1				Food,Sport or Thrill,Nature or being outdoors,Social/Family bonding,Stress Relief,To get away from people		5	6	4	3	2			1				6	16	No change		Extremely safe	40-49	Female	$80,000 - $89,999
AR	My level of mental stress increased,I was not negatively affected													A lot more	Sport or Thrill,Nature or being outdoors,Social/Family bonding,Stress Relief			4	1	2	3							Nature or being outdoors,Social/Family bonding,Stress Relief,To get away from people				4	3	2			1				4	9	No change		Extremely safe	40-49	Male	More than $150,000
AR	My level of mental stress increased													A lot less	Sport or Thrill,Nature or being outdoors,Social/Family bonding,Because I had free time,To get away from people			3	2	1			4	5				Nature or being outdoors,Social/Family bonding,Stress Relief,To get away from people				3	4	2			1				6	2	No change		Extremely safe	50-59	Female	$100,000 - $149,999
AR	I was not negatively affected,Other (describe)	The pandemic is political fueled by the Democratic Party- John Edwards and his pals.									1	2	Pandemic is bullshit	A little less	Food,Sport or Thrill,Nature or being outdoors,Social/Family bonding,Stress Relief,To get away from people		3	2	4	5	6			1				Food,Sport or Thrill,Nature or being outdoors,Social/Family bonding,Stress Relief,To get away from people		5	3	4	6	2			1				15	5	No change	River flooded due to USACOE flood control practices	Extremely safe	40-49	Male	$100,000 - $149,999
AR	My income was reduced,My level of mental stress increased													About the same	Food,Sport or Thrill,Nature or being outdoors,Stress Relief,Competition with friends,To get away from people		5	3	4		1	2		6				Nature or being outdoors,Stress Relief,To get away from people				3		2			1				12		Some closed	Public parks and ramps closed	Extremely safe	50-59	Male	$50,000 - $59,999
AR	My income was reduced,My level of mental stress increased													About the same	Nature or being outdoors,Social/Family bonding,Stress Relief				3	1	2							Nature or being outdoors,Stress Relief,To get away from people				3		2			1				6	4	No change		Extremely safe	50-59	Female	$100,000 - $149,999
AR	I was not negatively affected													About the same	Sport or Thrill,Nature or being outdoors,Stress Relief,To get away from people			3	4		2			1				Sport or Thrill,Nature or being outdoors,Stress Relief,To get away from people			3	4		2			1				20	15	No change		Extremely safe	30-39	Male	$100,000 - $149,999
AR	An immediate family member contracted Coronavirus (COVID-19),My income was reduced,My work hours were reduced (independent from income),Other (describe)	My husband is an essential worker, and has had to work under increased stress		1	3	4						2	Husband's work more stressful	A little more	Food,Sport or Thrill,Nature or being outdoors,Social/Family bonding,Stress Relief		3	4	2	1	5							Food,Sport or Thrill,Nature or being outdoors,Social/Family bonding,Stress Relief,To get away from people		5	6	2	4	3			1				5	7	Some closed	Public parks/restrooms and marinas closed.	Extremely safe	50-59	Female	$100,000 - $149,999
AR	My level of mental stress increased													About the same	Food,Sport or Thrill,Nature or being outdoors,Social/Family bonding,Stress Relief,To get away from people		6	1	5	2	4			3				Nature or being outdoors,Social/Family bonding,Stress Relief,To get away from people				2	4	3			1				3	1	No change		Extremely safe	40-49	Female	$60,000 - $69,999
AR	I was not negatively affected													About the same	Nature or being outdoors,Stress Relief,To get away from people				2		3			1				Nature or being outdoors,Stress Relief,To get away from people				2		3			1				10	10	No change		Extremely safe	30-39	Male	$80,000 - $89,999
AR	My income was reduced,My level of mental stress increased													A little more	Sport or Thrill,Nature or being outdoors,Social/Family bonding,Stress Relief,To get away from people			4	1	2	5			3				Food,Sport or Thrill,Nature or being outdoors,Social/Family bonding,Stress Relief,To get away from people		6	5	2	3	4			1				10	17	No change		Extremely safe	30-39	Male	$70,000 - $79,999
AR	I was not negatively affected													A little more	Food,Sport or Thrill,Nature or being outdoors,Social/Family bonding,Stress Relief,To get away from people		6	3	1	4	2			5				Food,Sport or Thrill,Nature or being outdoors,Social/Family bonding,Stress Relief,To get away from people		6	5	2	3	4			1				5	10	No change		Extremely safe	50-59	Female	$80,000 - $89,999
AR	My income was reduced,My work hours were reduced (independent from income),My level of mental stress increased													A little less	Food,Sport or Thrill,Social/Family bonding,Stress Relief,To get away from people		4	5		3	2			1				Nature or being outdoors,Social/Family bonding,Stress Relief,To get away from people				2	3	4			1				20	11	Some closed	Public Parks and Camping Areas Closed. We typically camp and fish 9 days during spring break this trip had to be cancelled due to closures.	Extremely safe	40-49	Male	$100,000 - $149,999
AR	My level of mental stress increased													A little more	Food,Sport or Thrill,Nature or being outdoors,Social/Family bonding,Stress Relief,To get away from people		6	5	2	3	4			1				Nature or being outdoors,Social/Family bonding,Stress Relief,To get away from people				2	3	4			1				15	6	No change		Extremely safe	18-20	Male	$50,000 - $59,999
AR	I was not negatively affected													About the same	Nature or being outdoors,Social/Family bonding,Stress Relief,To get away from people				2	3	4			1				Nature or being outdoors,Social/Family bonding,Stress Relief,To get away from people				2	3	4			1				15	15	No change		Extremely safe	40-49	Male	$100,000 - $149,999
AR	My work hours were reduced (independent from income),I lost childcare and took care of my kids during the day,My level of mental stress increased													A little less	Sport or Thrill,Nature or being outdoors,Social/Family bonding,Stress Relief,Competition with friends,To get away from people			4	2	3	1	6		5				Nature or being outdoors,Social/Family bonding,Stress Relief,To get away from people				2	3	4			1				10	6	No change		Somewhat safe	40-49	Male	$100,000 - $149,999
AR	I was not negatively affected													About the same	Food,Sport or Thrill,Nature or being outdoors,Social/Family bonding													Food,Sport or Thrill,Nature or being outdoors,Social/Family bonding,To get away from people		3	2	4	5				1				3	1	No change		Extremely safe	50-59	Female	More than $150,000
AR	My income was reduced,My work hours were reduced (independent from income),My level of mental stress increased				2	1				3				A lot more	Food,Nature or being outdoors,To get away from people		3		2					1				Food,Nature or being outdoors,To get away from people		3		2					1				30	50	Some closed	Parks closed	Somewhat unsafe	21-29	Male	$50,000 - $59,999
AR	An immediate family member contracted Coronavirus (COVID-19),My level of mental stress increased,Other (describe)	I am an essential work and have worked full time in logistics.		3						2		1	work	About the same	Sport or Thrill,Stress Relief,Competition with friends,Because I had free time,To get away from people			3			5	2	1	4				Sport or Thrill,Stress Relief,Competition with friends,Because I had free time,To get away from people			5			3	4	1	2				5	10	No change		Extremely safe	30-39	Female	$40,000 - $49,999
AR	My level of mental stress increased													A little more	Food,Sport or Thrill,Nature or being outdoors,Social/Family bonding,Competition with friends,To get away from people		6	3	2	1		4		5				Food,Nature or being outdoors,Stress Relief,Because I had free time,To get away from people		4		5		3		1	2				17	41	Some closed	state park was closed	Extremely safe	50-59	Female	$70,000 - $79,999
AR	My work hours were reduced (independent from income),My level of mental stress increased													A lot more	Nature or being outdoors,Stress Relief,To get away from people													Stress Relief,Because I had free time,To get away from people						3		1	2				3	10	No change		Extremely safe	50-59	Male	$90,000 - $99,999
AR	An immediate family member contracted Coronavirus (COVID-19),My income was reduced,I lost my job,My physical health declined,My level of mental stress increased			5	2		1		3	4				A lot more	Sport or Thrill,Because I had free time			2					1					Food,Sport or Thrill,Nature or being outdoors,Social/Family bonding,Stress Relief,Because I had free time,To get away from people		6	7	5	3	4		1	2				5	10	No change		Somewhat safe	40-49	Male	$70,000 - $79,999
AR	My income was reduced,My work hours were reduced (independent from income),My physical health declined,My level of mental stress increased				2	1			4	3				A lot less	Food,Sport or Thrill,Nature or being outdoors,Social/Family bonding,Stress Relief,Competition with friends,Because I had free time,To get away from people		8	4	5	7	1	6	2	3				Food,Nature or being outdoors,Because I had free time,To get away from people		4		3				1	2				12	2	Some closed	Parks closed, hotels unavailable	Extremely safe	30-39	Male	More than $150,000
AR	My level of mental stress increased													A little more	Food,Sport or Thrill,Social/Family bonding,Stress Relief,Because I had free time,To get away from people		4	1		5	6		3	2				Food,Sport or Thrill,Social/Family bonding,Stress Relief,Because I had free time,To get away from people		4	1		5	6		3	2				5	10	No change		Extremely safe	21-29	Male	More than $150,000
AR	My level of mental stress increased													About the same	Social/Family bonding													Food,Sport or Thrill,Nature or being outdoors,Social/Family bonding,Stress Relief,Competition with friends,Because I had free time,To get away from people		8	6	5	1	3	7	4	2				3	3	No change		Extremely safe	40-49	Male	More than $150,000
AR	My income was reduced,My work hours were reduced (independent from income),My level of mental stress increased				2	1				3				A little more	Food,Sport or Thrill,Stress Relief,To get away from people		3	4			1			2				Food,Sport or Thrill,Nature or being outdoors,Stress Relief,Because I had free time,To get away from people		5	6	3		1		4	2				30	10	Some closed	Boat ramps closed	Extremely safe	50-59	Female	$70,000 - $79,999
AR	My level of mental stress increased,Other (describe)	My work was deemed essential but due to co workers becoming sick or being quarantined for precautionary measures I have had to work more this year than last. My income has increased 20% due to the extra time I’ve had to work												A lot less	Food,Sport or Thrill,Nature or being outdoors,Social/Family bonding,Stress Relief,Competition with friends,Because I had free time,To get away from people		5	1	2	6	3	4	8	7				Sport or Thrill,Stress Relief,Because I had free time,To get away from people			3			1		4	2				35	4	No change		Somewhat safe	30-39	Male	More than $150,000
AR	My level of mental stress increased													A little more	Sport or Thrill,Nature or being outdoors,Social/Family bonding,Stress Relief,Because I had free time,To get away from people			6	1	5	2		4	3				Sport or Thrill,Nature or being outdoors,Social/Family bonding,Stress Relief,Because I had free time,To get away from people			6	1	5	3		4	2				2	5	Some closed	state park closed	Somewhat safe	21-29	Male	$100,000 - $149,999
AR	My income was reduced,My level of mental stress increased				1					2				About the same	Sport or Thrill,Nature or being outdoors,Social/Family bonding,Stress Relief,Competition with friends,To get away from people			4	2	1	3	5		6				Nature or being outdoors,Social/Family bonding,Stress Relief,Because I had free time,To get away from people				3	1	5		4	2				7	8	No change		Somewhat safe	21-29	Male	$60,000 - $69,999
AR	My income was reduced,My level of mental stress increased													About the same	Nature or being outdoors,Social/Family bonding,Stress Relief,To get away from people													Nature or being outdoors,Social/Family bonding,Stress Relief,Because I had free time,To get away from people				1	3	5		4	2				2	2	No change		Extremely safe	40-49	Male	$100,000 - $149,999
AR	I was not negatively affected														I do not typically fish													Food,Sport or Thrill,Nature or being outdoors,Stress Relief,Because I had free time,To get away from people		4	6	1		3		5	2				0	15	No change			21-29	Male	$20,000 - $29,999
AR	I was not negatively affected													A lot more	Food,Sport or Thrill,Nature or being outdoors,Stress Relief,Because I had free time,To get away from people		2	3	1		4		5	6				Food,Sport or Thrill,Nature or being outdoors,Stress Relief,Because I had free time,To get away from people		6	3	1		4		5	2				20	20	No change		Extremely safe	21-29	Male	$80,000 - $89,999
AR	My level of mental stress increased													A little more	Food,Sport or Thrill,Nature or being outdoors,Social/Family bonding,Stress Relief,Competition with friends,Because I had free time,To get away from people		8	1	2	4	5	3	7	6				Food,Sport or Thrill,Nature or being outdoors,Social/Family bonding,Stress Relief,Competition with friends,Because I had free time,To get away from people		4	8	3	7	1	5	6	2				20	15	No change		Extremely safe	30-39	Male	$40,000 - $49,999
AR	I was not negatively affected													About the same	Food,Sport or Thrill,Nature or being outdoors,Stress Relief,Because I had free time,To get away from people		3	5	4		1		6	2				Food,Sport or Thrill,Nature or being outdoors,Stress Relief,Because I had free time,To get away from people		3	5	4		1		6	2				21	21	Some closed	Some of the parks closed that had access points.	Extremely safe	21-29	Male	$30,000 - $39,999
AR	My income was reduced,I lost my job				1		2							A little more	Sport or Thrill,Nature or being outdoors,Social/Family bonding,Stress Relief,Because I had free time,To get away from people			3	1	2	5		6	4				Sport or Thrill,Nature or being outdoors,Social/Family bonding,Stress Relief,Because I had free time,To get away from people			4	1	3	5		6	2				6	10	Some closed	boat ramps closed and public parks closed including restrooms	Extremely safe	30-39	Male	More than $150,000
AR	My work hours were reduced (independent from income),My level of mental stress increased													A lot less	Food,Sport or Thrill,Nature or being outdoors,Social/Family bonding,Stress Relief,Because I had free time,To get away from people		1	7	2	4	6		5	3				Food,Nature or being outdoors,Social/Family bonding,Stress Relief,Because I had free time,To get away from people		1		3	4	5		6	2				20	22	No change		Extremely safe	40-49	Male	$20,000 - $29,999
AR	My income was reduced,My work hours were reduced (independent from income),My level of mental stress increased				1	3				2				A lot less	Food,Sport or Thrill,Nature or being outdoors,Social/Family bonding,Stress Relief,Competition with friends,Because I had free time,To get away from people		2	4	5	6	1	7	8	3				Food,Sport or Thrill,Nature or being outdoors,Social/Family bonding,Stress Relief,Competition with friends,Because I had free time,To get away from people		1	4	5	6	3	7	8	2				8	2	No change		Extremely safe	40-49	Male	$100,000 - $149,999
AR	I was not negatively affected													About the same	Sport or Thrill,Nature or being outdoors,Stress Relief,Competition with friends,To get away from people			5	1		3	4		2				Sport or Thrill,Nature or being outdoors,Stress Relief,Competition with friends,To get away from people			5	1		3	4		2				10	10	No change		Extremely safe	30-39	Male	$50,000 - $59,999
AR	My level of mental stress increased													About the same	Food,Sport or Thrill,Nature or being outdoors,Competition with friends,To get away from people		2	5	1			3		4				Food,Sport or Thrill,Nature or being outdoors,Stress Relief,Competition with friends,To get away from people		4	6	3		1	5		2				10	10	No change		Extremely safe	50-59	Male	More than $150,000
AR	My level of mental stress increased													A lot more	Food,Sport or Thrill,Nature or being outdoors,Social/Family bonding,Stress Relief,Competition with friends,To get away from people		7	2	3	4	1	5		6				Food,Sport or Thrill,Nature or being outdoors,Social/Family bonding,Stress Relief,Competition with friends,To get away from people		6	5	3	4	1	7		2				21	24	Some closed	Tournaments cancelled	Extremely safe	50-59	Female	More than $150,000
AR	I was not negatively affected													A lot less	Social/Family bonding,Stress Relief,To get away from people													Social/Family bonding,Stress Relief,To get away from people					3	1			2				4	1	All closed		Extremely safe	60 or older	Male	$10,000 - $19,999
AR	I was not negatively affected													About the same	Sport or Thrill,Nature or being outdoors,Social/Family bonding,Stress Relief,To get away from people													Sport or Thrill,Nature or being outdoors,Social/Family bonding,Stress Relief,To get away from people			5	3	4	1			2				4	3	No change		Extremely safe	60 or older	Female	$90,000 - $99,999
AR	I was not negatively affected													A little more	Food,Nature or being outdoors,Social/Family bonding,Stress Relief,To get away from people		5		1	3	2			4				Food,Nature or being outdoors,Stress Relief,To get away from people		4		3		1			2				18	20	Some closed	Parks and ramps closed	Extremely safe	40-49	Male	$80,000 - $89,999
AR	My income was reduced,My level of mental stress increased				1					2				About the same	Sport or Thrill,Nature or being outdoors,Stress Relief,To get away from people			4	2		3			1				Nature or being outdoors,Stress Relief,To get away from people				3		1			2				6	6	Some closed	Buffalo river shut down	Extremely safe	40-49	Male	More than $150,000
AR	I contracted Coronavirus (COVID-19),I lost my job,I lost childcare and took care of my kids during the day,My level of mental stress increased		4				1	3		2				A little less	Food,Sport or Thrill,Nature or being outdoors,Social/Family bonding,Stress Relief,Because I had free time,To get away from people		7	3	1	4	5		6	2				Nature or being outdoors,Stress Relief,To get away from people				3		1			2				50	32	Some closed	Buffalo national river closed	Extremely safe	40-49	Female	$60,000 - $69,999
AR	My level of mental stress increased,Other (describe)	Busier than normal.								1		2		A lot less	Sport or Thrill,Nature or being outdoors,Social/Family bonding,Stress Relief,Competition with friends,Because I had free time,To get away from people			4	1	3	2	6	5	7				Nature or being outdoors,Stress Relief,To get away from people				3		1			2				6	1	Some closed	Parks closed- private access denied	Extremely safe	40-49	Male	$70,000 - $79,999
AR	I was not negatively affected										1			About the same	Stress Relief,To get away from people						1			2				Stress Relief,To get away from people						1			2				15	11	No change		Extremely safe	50-59	Male	$70,000 - $79,999
AR	My level of mental stress increased													A lot more	Nature or being outdoors,Social/Family bonding,Stress Relief,To get away from people				1	2	3			4				Sport or Thrill,Nature or being outdoors,Social/Family bonding,Stress Relief,To get away from people			5	4	1	3			2				6	20	No change		Extremely safe	50-59	Male	$100,000 - $149,999
AR	My work hours were reduced (independent from income)													About the same	Food,Sport or Thrill,Nature or being outdoors,Social/Family bonding,Stress Relief,To get away from people		5	4	1	6	3			2				Sport or Thrill,Nature or being outdoors,Social/Family bonding,Stress Relief,To get away from people			4	1	5	3			2				12	12	No change		Extremely safe	60 or older	Male	$100,000 - $149,999
AR														About the same	Sport or Thrill,Nature or being outdoors,Stress Relief,To get away from people			4	1		3			2				Sport or Thrill,Nature or being outdoors,Stress Relief,To get away from people			4	1		3			2				10	10	No change		Extremely safe	21-29	Male	$60,000 - $69,999
AR	Other (describe)	as a nurse my job has become more risky and stressful												A little more	Food,Nature or being outdoors,Social/Family bonding,To get away from people													Food,Nature or being outdoors,Stress Relief,To get away from people		4		1		3			2				1	2	No change		Extremely safe	40-49	Female	$70,000 - $79,999
AR	I lost childcare and took care of my kids during the day,My level of mental stress increased													About the same	Food,Sport or Thrill,Nature or being outdoors,Social/Family bonding,Stress Relief,To get away from people		5	3	1	4	6			2				Food,Sport or Thrill,Nature or being outdoors,Social/Family bonding,Stress Relief,To get away from people		5	3	1	4	6			2				10	10	No change		Extremely safe	30-39	Male	$60,000 - $69,999
AR	I was not negatively affected													About the same	Nature or being outdoors,Social/Family bonding													Social/Family bonding,To get away from people					1				2				5	5	No change		Somewhat safe	40-49	Male	$100,000 - $149,999
AR	My income was reduced,I lost childcare and took care of my kids during the day,My level of mental stress increased													A lot less	Food,Sport or Thrill,Social/Family bonding,To get away from people		1	3		2				4				Food,Sport or Thrill,Social/Family bonding,To get away from people		1	3		4				2				16	3	No change		Somewhat safe	30-39	Female	$50,000 - $59,999
AR	My level of mental stress increased													About the same	Nature or being outdoors,To get away from people				1					2				Nature or being outdoors,To get away from people				1					2				4	3	No change		Extremely safe	60 or older	Male	More than $150,000
AR	My level of mental stress increased													About the same	Food,Nature or being outdoors,To get away from people		1		2					3				Food,Nature or being outdoors,To get away from people		1		3					2				5	6	No change		Extremely safe	60 or older	Male	$100,000 - $149,999
AR	My income was reduced,My work hours were reduced (independent from income),I lost my job				2	3	1							A little more	Nature or being outdoors,Social/Family bonding													Nature or being outdoors,Social/Family bonding,Stress Relief,Because I had free time,To get away from people				2	4	5		1	3				3	6	No change		Somewhat safe	21-29	Female	$70,000 - $79,999
AR	I lost my job,My level of mental stress increased													A little more	Nature or being outdoors,Social/Family bonding,Stress Relief				1	2	3							Nature or being outdoors,Because I had free time,To get away from people				2				1	3				3	6	No change		Extremely safe	50-59	Male	More than $150,000
AR	My work hours were reduced (independent from income)					1								A lot more	Sport or Thrill,Nature or being outdoors,Social/Family bonding,Stress Relief,Competition with friends,Because I had free time,To get away from people			5	2	1	3	4	6	7				Sport or Thrill,Nature or being outdoors,Social/Family bonding,Stress Relief,Competition with friends,Because I had free time,To get away from people			7	1	4	6	5	2	3				2	10	No change		Extremely safe	21-29	Female	$20,000 - $29,999
AR	I lost my job,I lost childcare and took care of my kids during the day,My level of mental stress increased						3	2		1				A lot more	Food,Sport or Thrill,Nature or being outdoors,Social/Family bonding,Stress Relief		2	4	3	1	5							Food,Sport or Thrill,Nature or being outdoors,Social/Family bonding,Stress Relief,Because I had free time,To get away from people		5	7	6	1	4		2	3				5	15	No change		Extremely safe	30-39	Female	$90,000 - $99,999
AR	My income was reduced,I lost my job,I lost childcare and took care of my kids during the day				2		1	3						About the same	Food,Sport or Thrill,Nature or being outdoors,Social/Family bonding,Stress Relief		5	3	2	1	4							Nature or being outdoors,Social/Family bonding,Because I had free time,To get away from people				4	1			2	3				3	4	No change		Extremely safe	30-39	Male	$90,000 - $99,999
AR	I was not negatively affected													A little more	Sport or Thrill,Nature or being outdoors,Because I had free time,To get away from people													Sport or Thrill,Nature or being outdoors,Because I had free time,To get away from people			4	1				2	3				5	15	No change			60 or older	Female	$90,000 - $99,999
AR	An immediate family member contracted Coronavirus (COVID-19),My work hours were reduced (independent from income),I lost childcare and took care of my kids during the day,My level of mental stress increased			1		4		3		2				A little less	Food,Sport or Thrill,Nature or being outdoors,Social/Family bonding,Stress Relief		1	5	2	3	4							Nature or being outdoors,Because I had free time,To get away from people				1				2	3				10	5	Some closed		Extremely safe	30-39	Female	$100,000 - $149,999
AR	My level of mental stress increased													About the same	Food,Sport or Thrill,Nature or being outdoors,Stress Relief,Because I had free time,To get away from people		5	6	2		3		1	4				Food,Sport or Thrill,Nature or being outdoors,Stress Relief,Because I had free time,To get away from people		6	5	2		1		4	3				5	5	No change		Extremely safe	21-29	Male	$30,000 - $39,999
AR	My income was reduced,I lost my job,I lost childcare and took care of my kids during the day,My level of mental stress increased				2		1	4		3				A lot more	Food,Sport or Thrill,Nature or being outdoors,Stress Relief,To get away from people		5	4	1		2			3				Nature or being outdoors,Stress Relief,Because I had free time,To get away from people				2		1		4	3				17	25	No change		Extremely safe	21-29	Male	$20,000 - $29,999
AR	My work hours were reduced (independent from income)													About the same	Food,Stress Relief,Because I had free time,To get away from people		1				3		2	4				Food,Nature or being outdoors,Social/Family bonding,Stress Relief,Because I had free time,To get away from people		1		6	5	2		4	3				8	6	No change		Extremely safe	40-49	Male	$60,000 - $69,999
AR	I lost childcare and took care of my kids during the day,My level of mental stress increased							1		2				About the same	Food,Sport or Thrill,Nature or being outdoors,Stress Relief,Because I had free time,To get away from people		5	6	1		4		2	3				Nature or being outdoors,Stress Relief,Because I had free time,To get away from people				1		2		4	3				30	30	No change		Extremely safe	40-49	Female	$20,000 - $29,999
AR	My income was reduced,My work hours were reduced (independent from income),My level of mental stress increased													A lot more	Nature or being outdoors,Social/Family bonding,To get away from people													Nature or being outdoors,Stress Relief,Because I had free time,To get away from people				1		2		4	3				5	15	No change		Extremely safe	50-59	Male	More than $150,000
AR	I was not negatively affected													About the same	Food,Sport or Thrill,Nature or being outdoors,Social/Family bonding,Stress Relief,Because I had free time,To get away from people		7	4	3	1	5		6	2				Food,Sport or Thrill,Nature or being outdoors,Social/Family bonding,Stress Relief,Because I had free time,To get away from people		7	5	2	1	6		4	3				5	3	No change		Extremely safe	50-59	Male	$100,000 - $149,999
AR	An immediate family member contracted Coronavirus (COVID-19),I was not negatively affected													About the same	Food,Nature or being outdoors,Social/Family bonding,Stress Relief,Because I had free time,To get away from people		3		1	2	5		6	4				Food,Nature or being outdoors,Stress Relief,Because I had free time,To get away from people		4		1		2		5	3				15	11	Some closed	Public park closed	Extremely safe	30-39	Male	$80,000 - $89,999
AR	My work hours were reduced (independent from income),I lost childcare and took care of my kids during the day					2		1						About the same	Nature or being outdoors,Social/Family bonding,Stress Relief,To get away from people				2	1	4			3				Nature or being outdoors,Social/Family bonding,Stress Relief,Because I had free time,To get away from people				2	1	4		5	3				5	10	Some closed	Boat ramps closed temporarily	Extremely safe	40-49	Female	More than $150,000
AR	My income was reduced,My work hours were reduced (independent from income)				1	2								A little more	Food,Sport or Thrill,Nature or being outdoors,Stress Relief,To get away from people		4	3	1		2			5				Food,Sport or Thrill,Nature or being outdoors,Stress Relief,Because I had free time,To get away from people		4	5	2		1		6	3				15	25	No change		Extremely safe	18-20	Male	$40,000 - $49,999
AR	An immediate family member contracted Coronavirus (COVID-19)													About the same	Food,Sport or Thrill,Nature or being outdoors,Stress Relief,Competition with friends,To get away from people		6	2	4		5	1		3				Food,Sport or Thrill,Nature or being outdoors,Stress Relief,Competition with friends,To get away from people		6	2	4		5	1		3				20	20	No change		Extremely safe	50-59	Male	$100,000 - $149,999
AR	My income was reduced,I lost childcare and took care of my kids during the day,My physical health declined,My level of mental stress increased				1			3	4	2				A lot more	Food,Sport or Thrill,Nature or being outdoors,Social/Family bonding,Stress Relief,Competition with friends,Because I had free time,To get away from people		6	2	1	5	3	4	7	8				Sport or Thrill,Nature or being outdoors,Stress Relief,Competition with friends,To get away from people			4	2		1	5		3				2	5	Some closed	boat ramp closed, facilities closed	Somewhat safe	30-39	Male	$100,000 - $149,999
AR	My level of mental stress increased,Other (describe)	I work at a hospital which has furloughed a significant amount of employees due to Covid. This has created a situation where taking vacation time was suspended and overtime required. Consequently, it's been a lot harder to get time to be out on the water fishing.								2		1		A lot less	Food,Sport or Thrill,Nature or being outdoors,Social/Family bonding,Stress Relief		5	1	4	2	3							Social/Family bonding,Stress Relief,To get away from people					2	1			3				6	1	Some closed	COE areas were closed	Extremely safe	50-59	Male	$40,000 - $49,999
AR	My level of mental stress increased													A little more	Food,Nature or being outdoors,Stress Relief,To get away from people		3		1		2			4				Food,Nature or being outdoors,Social/Family bonding,Stress Relief,To get away from people		2		5	4	1			3				35	22	No change		Extremely safe	40-49	Female	$10,000 - $19,999
AR	I was not negatively affected													About the same	Food,Nature or being outdoors,Stress Relief,To get away from people		4		2		1			3				Food,Nature or being outdoors,Stress Relief,To get away from people		4		2		1			3				2	2	No change		Extremely safe	50-59	Male	$70,000 - $79,999
AR	My level of mental stress increased,Other (describe)	My workload in medical research increased significantly.								2		1		A lot less	Food,Sport or Thrill,Nature or being outdoors,Social/Family bonding,Stress Relief,Competition with friends,To get away from people		6	5	1	4	3	7		2				Nature or being outdoors,Stress Relief,To get away from people				2		1			3				10	1	No change		Extremely safe	40-49	Male	More than $150,000
AR	My income was reduced,My physical health declined,My level of mental stress increased				1				3	2				About the same	Sport or Thrill,Nature or being outdoors,Stress Relief,Competition with friends,To get away from people			3	1		2	4		5				Nature or being outdoors,Stress Relief,To get away from people				2		1			3				6	6	No change		Extremely safe	21-29	Male	$70,000 - $79,999
AR	I lost my job,I lost childcare and took care of my kids during the day						1	2						A lot more	Stress Relief,To get away from people													Nature or being outdoors,Stress Relief,To get away from people				2		1			3				10	20	No change		Extremely safe	30-39	Male	$80,000 - $89,999
AR	I lost childcare and took care of my kids during the day,My level of mental stress increased							1		2				A little more	Social/Family bonding,Stress Relief,To get away from people					1	2			3				Social/Family bonding,Stress Relief,To get away from people					1	2			3				3	7	Some closed	public parks closed	Extremely safe	40-49	Female	$40,000 - $49,999
AR	I was not negatively affected													About the same	Food,Sport or Thrill,Nature or being outdoors,Social/Family bonding,Stress Relief,To get away from people		1	4	3	5	2			6				Food,Sport or Thrill,Nature or being outdoors,Social/Family bonding,Stress Relief,To get away from people		1	6	5	4	2			3				26	26	No change		Extremely safe	30-39	Male	More than $150,000
AR	I was not negatively affected													A little less	Food,Sport or Thrill,Nature or being outdoors,Social/Family bonding,Stress Relief,Competition with friends,To get away from people		6	1	2	5	3	4		7				Food,Sport or Thrill,Nature or being outdoors,Social/Family bonding,Stress Relief,To get away from people		6	1	4	5	2			3				12	9	No change		Extremely safe	21-29	Male	$90,000 - $99,999
AR	I was not negatively affected													About the same	Sport or Thrill,Nature or being outdoors,Stress Relief,To get away from people			4	1		3			2				Sport or Thrill,Nature or being outdoors,Stress Relief,To get away from people			4	1		2			3				3	2	No change		Extremely safe	40-49	Male	$40,000 - $49,999
AR	My income was reduced,My level of mental stress increased													About the same	Food,Nature or being outdoors,Stress Relief,To get away from people		4		1		2			3				Food,Nature or being outdoors,Stress Relief,To get away from people		4		1		2			3				35	40	No change		Extremely safe	21-29	Male	$70,000 - $79,999
AR	My level of mental stress increased													About the same	Nature or being outdoors,Stress Relief,To get away from people				1		2			3				Nature or being outdoors,Stress Relief,To get away from people				1		2			3				20	20	No change		Extremely safe	60 or older	Male	$70,000 - $79,999
AR	I was not negatively affected													About the same	Nature or being outdoors,Stress Relief,To get away from people				1		2			3				Nature or being outdoors,Stress Relief,To get away from people				1		2			3				20	15	Some closed	Boat ramp closed	Somewhat safe	60 or older	Male	$70,000 - $79,999
AR	I contracted Coronavirus (COVID-19),I was not negatively affected		1								2			About the same	Food,Sport or Thrill,Nature or being outdoors,Social/Family bonding,Stress Relief,To get away from people		6	4	1	3	2			5				Nature or being outdoors,Stress Relief,To get away from people				1		2			3				5	5	No change		Extremely safe	40-49	Male	More than $150,000
AR	I was not negatively affected													About the same	Food													Food,Stress Relief,To get away from people		1				2			3				8	10	No change		Extremely safe	30-39	Male	$70,000 - $79,999
AR	My level of mental stress increased,I was not negatively affected													A little more	Food,Sport or Thrill,Nature or being outdoors,Social/Family bonding,Stress Relief,To get away from people		6	5	2	1	4			3				Food,Sport or Thrill,Nature or being outdoors,Social/Family bonding,Stress Relief,To get away from people		6	5	2	1	4			3				20	20	No change		Extremely safe	40-49	Male	$100,000 - $149,999
AR	My level of mental stress increased													A little less	Food,Sport or Thrill,Nature or being outdoors,To get away from people		4	1	2					3				Food,Sport or Thrill,Nature or being outdoors,Stress Relief,To get away from people		5	1	2		4			3				12	5	Some closed	State Parks and Campgrounds Closed	Extremely safe	60 or older	Male	$70,000 - $79,999
AR	I was not negatively affected													About the same	Sport or Thrill,Nature or being outdoors,Social/Family bonding,Stress Relief,To get away from people			3	1	2	5			4				Sport or Thrill,Nature or being outdoors,Social/Family bonding,Stress Relief,To get away from people			4	1	2	5			3				10	10	No change		Extremely safe	40-49	Male	More than $150,000
AR	I was not negatively affected													About the same	Food,Nature or being outdoors,Social/Family bonding,Stress Relief,To get away from people													Food,Nature or being outdoors,Social/Family bonding,Stress Relief,To get away from people		1		2	4	5			3				8	4	No change		Somewhat unsafe	40-49	Male	$50,000 - $59,999
AR	An immediate family member contracted Coronavirus (COVID-19),My level of mental stress increased													A lot more	Food,Sport or Thrill,Nature or being outdoors,Stress Relief,Competition with friends,To get away from people		4	2	3		5	1		6				Food,Sport or Thrill,Nature or being outdoors,Stress Relief,To get away from people		2	1	4		5			3				20	21	No change		Extremely safe	50-59	Male	$100,000 - $149,999
AR	My income was reduced,I was not negatively affected													About the same	Food,Sport or Thrill,Nature or being outdoors,Stress Relief													Food,Sport or Thrill,Nature or being outdoors,Stress Relief,To get away from people		1	2	4		5			3				20	16	Some closed	Buffalo national river closed	Extremely safe	50-59	Male	$50,000 - $59,999
AR	I was not negatively affected													A little more	Nature or being outdoors,Social/Family bonding,To get away from people				2	1				3				Nature or being outdoors,Social/Family bonding,To get away from people				2	1				3				3	3	No change		Extremely safe	40-49	Female
AR	My level of mental stress increased													A lot less	Food,Sport or Thrill,Nature or being outdoors,Social/Family bonding,Stress Relief,To get away from people		5	1	2	3	4			6				Nature or being outdoors,Social/Family bonding,To get away from people				2	1				3				6		No change		Somewhat safe	30-39	Male	$70,000 - $79,999
AR	I was not negatively affected													A lot more	Sport or Thrill,Nature or being outdoors,Social/Family bonding,To get away from people			4	1	2				3				Nature or being outdoors,Social/Family bonding,To get away from people				1	2				3				15	18	No change		Extremely safe	60 or older	Male	$100,000 - $149,999
AR	I was not negatively affected													A lot more	Nature or being outdoors,Social/Family bonding				1	2								Nature or being outdoors,Social/Family bonding,To get away from people				1	2				3				10	15	No change		Extremely safe	50-59	Female	$30,000 - $39,999
AR	I was not negatively affected													About the same	Sport or Thrill,Nature or being outdoors,Social/Family bonding			2	1	3								Sport or Thrill,Nature or being outdoors,To get away from people			2	1					3				3	3	No change		Extremely safe	60 or older	Male	$100,000 - $149,999
AR	I was not negatively affected													A little less	Sport or Thrill,Nature or being outdoors,To get away from people			1	2					3				Sport or Thrill,Nature or being outdoors,To get away from people			1	2					3				2	0	No change		Somewhat safe	50-59	Male	$100,000 - $149,999
AR	I lost my job,My level of mental stress increased													A lot more	Nature or being outdoors,To get away from people,I do not typically fish				3					2			1	Food,Sport or Thrill,Nature or being outdoors,Stress Relief,Because I had free time,To get away from people		6	5	3		2		1	4				0	10	No change		Extremely safe	30-39	Male	$50,000 - $59,999
AR	My level of mental stress increased,I was not negatively affected									2	1			A lot more	Sport or Thrill,Nature or being outdoors,Social/Family bonding,Stress Relief,Because I had free time,To get away from people			3	2	4	1		5	6				Nature or being outdoors,Stress Relief,Because I had free time,To get away from people				2		3		1	4				3	10	No change		Somewhat safe	40-49	Male	$30,000 - $39,999
AR	My level of mental stress increased													A lot more	Food,Sport or Thrill,Nature or being outdoors,Social/Family bonding,Stress Relief,To get away from people		5	3	2	1	4			6				Sport or Thrill,Nature or being outdoors,Social/Family bonding,Stress Relief,Because I had free time,To get away from people			5	3	2	6		1	4				3	3	No change		Extremely safe	40-49	Female	$80,000 - $89,999
AR	My work hours were reduced (independent from income)													A lot more	Food,Nature or being outdoors,Social/Family bonding,Stress Relief,Because I had free time,To get away from people		6		2	4	1		5	3				Food,Nature or being outdoors,Social/Family bonding,Stress Relief,Because I had free time,To get away from people		2		3	5	6		1	4				7	19	No change		Extremely safe	30-39	Male	$30,000 - $39,999
AR	I lost childcare and took care of my kids during the day													A little more	Nature or being outdoors,Social/Family bonding				2	1								Nature or being outdoors,Social/Family bonding,Because I had free time,To get away from people				2	3			1	4				2	3	No change		Extremely safe	30-39	Female	More than $150,000
AR	I lost childcare and took care of my kids during the day,My level of mental stress increased							2		1				A little more	Nature or being outdoors,Social/Family bonding,Because I had free time,To get away from people				1	2			3	4				Nature or being outdoors,Social/Family bonding,Because I had free time,To get away from people				3	1			2	4				7	15	No change		Extremely safe	40-49	Male	$100,000 - $149,999
AR	My income was reduced,My level of mental stress increased													A lot more	Sport or Thrill,Social/Family bonding,Competition with friends			3		2		1						Food,Social/Family bonding,Because I had free time,To get away from people		2			1			3	4				10	20	Some closed	Boat ramps closed	Extremely safe	40-49	Male	$50,000 - $59,999
AR	My level of mental stress increased													A lot more	Nature or being outdoors,Social/Family bonding				1	2								Food,Nature or being outdoors,Social/Family bonding,Because I had free time,To get away from people		5		1	2			3	4				3	7	No change		Somewhat safe	30-39	Male	More than $150,000
AR	I was not negatively affected													About the same	Food,Sport or Thrill,Nature or being outdoors,Social/Family bonding,Stress Relief,Because I had free time,To get away from people		7	6	2	4	1		5	3				Food,Sport or Thrill,Nature or being outdoors,Social/Family bonding,Stress Relief,Because I had free time,To get away from people		6	7	2	3	1		5	4				25	25	No change		Extremely safe	40-49	Male	$100,000 - $149,999
AR	My level of mental stress increased													A lot more	Sport or Thrill,Nature or being outdoors,Social/Family bonding,Stress Relief,Because I had free time,To get away from people			6	2	1	3		5	4				Sport or Thrill,Nature or being outdoors,Social/Family bonding,Stress Relief,Because I had free time,To get away from people			6	2	1	3		5	4				6	10	Some closed	Some of my boat ramps were full (too many people and no parking spaces) so I had to find other access points	Extremely safe	21-29	Male	More than $150,000
AR	I was not negatively affected													A little more	Sport or Thrill,Nature or being outdoors,Social/Family bonding,Stress Relief,Because I had free time,To get away from people			6	2	1	3		5	4				Sport or Thrill,Nature or being outdoors,Social/Family bonding,Stress Relief,Because I had free time,To get away from people			6	2	1	3		5	4				5	3	No change		Extremely safe	40-49	Male	More than $150,000
AR	My work hours were reduced (independent from income),I lost childcare and took care of my kids during the day					2		1						About the same	Sport or Thrill,Nature or being outdoors,Stress Relief,Because I had free time,To get away from people			2	1		3		5	4				Sport or Thrill,Nature or being outdoors,Stress Relief,Because I had free time,To get away from people			2	1		3		5	4				10	10	No change		Extremely safe	21-29	Male	$80,000 - $89,999
AR	My work hours were reduced (independent from income),My level of mental stress increased					2				1				About the same	Sport or Thrill,Nature or being outdoors,Social/Family bonding,Because I had free time			3	1	2			4					Sport or Thrill,Nature or being outdoors,Social/Family bonding,Stress Relief,Because I had free time,To get away from people			5	1	2	3		6	4				0		No change		Extremely safe	50-59	Male
AR	My level of mental stress increased,I was not negatively affected													A little more	Food,Sport or Thrill,Nature or being outdoors,Social/Family bonding,Because I had free time,To get away from people		3	1	2	4			6	5				Food,Sport or Thrill,Nature or being outdoors,Social/Family bonding,Because I had free time,To get away from people		5	1	2	3			6	4				2	3	No change		Extremely safe	30-39	Male	$100,000 - $149,999
AR	I lost childcare and took care of my kids during the day,My physical health declined,My level of mental stress increased													A lot more	Food,Nature or being outdoors,Social/Family bonding,Stress Relief,Because I had free time,To get away from people													Food,Sport or Thrill,Nature or being outdoors,Social/Family bonding,Stress Relief,Competition with friends,Because I had free time,To get away from people		5	6	1	3	2	8	7	4				20	27	No change		Extremely safe	30-39	Female	$80,000 - $89,999
AR	My level of mental stress increased,Other (describe)	I'm an ER nurse								1		2		A little more	Food,Sport or Thrill,Nature or being outdoors,Social/Family bonding,Stress Relief,Competition with friends,Because I had free time,To get away from people		4	1	2	5	3	8	7	6				Food,Sport or Thrill,Nature or being outdoors,Social/Family bonding,Stress Relief,Competition with friends,Because I had free time,To get away from people		7	1	2	5	3	6	8	4				20	20	No change		Extremely safe	50-59	Male	$90,000 - $99,999
AR	I was not negatively affected										1			About the same	Food,Nature or being outdoors,Social/Family bonding,Stress Relief,To get away from people													Food,Nature or being outdoors,Stress Relief,Competition with friends,To get away from people		1		2		5	3		4				6	8	No change		Extremely safe	50-59	Female	$90,000 - $99,999
AR	My income was reduced													A little more	Food,Nature or being outdoors,Social/Family bonding,Competition with friends,To get away from people		4		3	1		5		2				Food,Nature or being outdoors,Social/Family bonding,Stress Relief,Competition with friends,To get away from people		6		3	1	2	5		4				20	15	No change		Extremely safe	21-29	Male	$10,000 - $19,999
AR	My work hours were reduced (independent from income)													About the same	Food,Sport or Thrill,Nature or being outdoors,Social/Family bonding,Stress Relief,Competition with friends		4	1	3	5	2	6						Food,Sport or Thrill,Nature or being outdoors,Social/Family bonding,Stress Relief,Competition with friends,To get away from people		1	7	3	6	2	5		4				20	10	Some closed	Some boat ramps were closed	Extremely safe	21-29	Male	$50,000 - $59,999
AR	I was not negatively affected													About the same	Food,Sport or Thrill,Nature or being outdoors,Social/Family bonding,Stress Relief,Competition with friends,To get away from people		3	1	2	5	6	7		4				Food,Sport or Thrill,Nature or being outdoors,Social/Family bonding,Stress Relief,Competition with friends,To get away from people		3	1	2	5	7	6		4				20	20	No change		Extremely safe	50-59	Male	$100,000 - $149,999
AR	My level of mental stress increased													A little more	Nature or being outdoors,Social/Family bonding,Stress Relief,To get away from people				3	2	1			4				Nature or being outdoors,Social/Family bonding,Stress Relief,To get away from people				3	2	1			4				3	3	No change		Somewhat unsafe	50-59	Male	More than $150,000
AR	My physical health declined,My level of mental stress increased								2	1				About the same	Food,Sport or Thrill,Nature or being outdoors,Social/Family bonding,To get away from people		5	4	1	2				3				Food,Sport or Thrill,Nature or being outdoors,Social/Family bonding,Stress Relief,To get away from people		6	5	2	3	1			4				10	10	No change		Extremely safe	50-59	Male	$70,000 - $79,999
AR	My level of mental stress increased													A lot less	Sport or Thrill,Nature or being outdoors,Stress Relief,To get away from people													Sport or Thrill,Nature or being outdoors,Stress Relief,To get away from people			3	2		1			4				25	5	No change		Extremely safe	40-49	Male	More than $150,000
AR	My income was reduced,My work hours were reduced (independent from income),My level of mental stress increased				2	3				1				A little more	Food,Nature or being outdoors,Stress Relief,To get away from people		2		1		4			3				Food,Nature or being outdoors,Stress Relief,To get away from people		2		3		1			4				4	5	No change		Extremely safe	50-59	Male	$100,000 - $149,999
AR	I lost childcare and took care of my kids during the day,My level of mental stress increased,Other (describe)	children's mental health was negatively affected						3		2		1	Children's metal health was seriously negatively affected	A little less	Nature or being outdoors,Social/Family bonding,Stress Relief,To get away from people				3	1	2			4				Nature or being outdoors,Social/Family bonding,Stress Relief,To get away from people				3	1	2			4				10	3	No change		Extremely safe	40-49	Female	$100,000 - $149,999
AR	My income was reduced,I lost my job,I lost childcare and took care of my kids during the day,My level of mental stress increased				1		2	3		4				About the same	Sport or Thrill,Nature or being outdoors,Social/Family bonding,Stress Relief,Because I had free time,To get away from people			4	3	2	1		6	5				Nature or being outdoors,Social/Family bonding,Stress Relief,To get away from people				1	3	2			4				20	22	Some closed	Public park closed	Extremely safe	30-39	Female	$100,000 - $149,999
AR	My income was reduced,My level of mental stress increased													A little less	Sport or Thrill,Nature or being outdoors,Social/Family bonding,Stress Relief,To get away from people			4	1	2	3			5				Nature or being outdoors,Social/Family bonding,Stress Relief,To get away from people				1	3	2			4				5	1	Some closed	Public Park closed	Extremely safe	50-59	Female	More than $150,000
AR	My level of mental stress increased													A little less	Food,Sport or Thrill,Nature or being outdoors,Social/Family bonding,Stress Relief,Competition with friends,Because I had free time,To get away from people		8	3	1	4	2	7	6	5				Sport or Thrill,Nature or being outdoors,Social/Family bonding,Stress Relief,To get away from people			3	1	5	2			4				30	5	Some closed	Rampos closed, restrooms closed, state parks ramp closed, sometimes confusing on which was closewd and what was opened, this holds trrue for several states	Extremely safe	50-59	Male	More than $150,000
AR	My physical health declined,My level of mental stress increased													A little more	Sport or Thrill,Nature or being outdoors,Stress Relief,To get away from people			2	1		4			3				Sport or Thrill,Nature or being outdoors,Stress Relief,To get away from people			3	1		2			4				4	8	No change		Extremely safe	21-29	Female	$100,000 - $149,999
AR	I was not negatively affected													About the same	Sport or Thrill,Nature or being outdoors,Stress Relief,To get away from people			3	1		2			4				Sport or Thrill,Nature or being outdoors,Stress Relief,To get away from people			3	1		2			4				8	5	No change		Extremely safe	50-59	Male	$100,000 - $149,999
AR	My income was reduced,I lost childcare and took care of my kids during the day,My level of mental stress increased													About the same	Food,Nature or being outdoors,Social/Family bonding,Stress Relief,Because I had free time,To get away from people		5		1	2	3		6	4				Food,Nature or being outdoors,Stress Relief,To get away from people		3		1		2			4				5	2	No change		Extremely safe	30-39	Male
AR	Other (describe)	Other than being significantly inconvenienced by all the covid restrictions I was not affected												About the same	Sport or Thrill,Nature or being outdoors,Social/Family bonding,Stress Relief,To get away from people			5	2	1	3			4				Sport or Thrill,Nature or being outdoors,Social/Family bonding,Stress Relief,To get away from people			5	2	1	3			4				13	13	No change		Extremely safe	30-39	Male	More than $150,000
AR	My level of mental stress increased													About the same	Food,Sport or Thrill,Nature or being outdoors,Social/Family bonding,Stress Relief,To get away from people		5	6	1	2	3			4				Food,Sport or Thrill,Nature or being outdoors,Social/Family bonding,Stress Relief,To get away from people		6	5	1	2	3			4				5	5	No change		Extremely safe	60 or older	Female	$70,000 - $79,999
AR	My level of mental stress increased													About the same	Food,Sport or Thrill,Nature or being outdoors,Social/Family bonding,Stress Relief		4	3	1	2	5							Food,Sport or Thrill,Nature or being outdoors,Social/Family bonding,Stress Relief,To get away from people		6	5	1	2	3			4				12	10	No change		Extremely safe	40-49	Male	$100,000 - $149,999
AR	My level of mental stress increased													About the same	Food,Nature or being outdoors,Social/Family bonding,Stress Relief,To get away from people		1		2	3	4			5				Food,Nature or being outdoors,Social/Family bonding,Stress Relief,To get away from people		5		1	2	3			4				10	5	No change		Extremely safe	50-59	Male	$50,000 - $59,999
AR	My income was reduced,My physical health declined,My level of mental stress increased				3				2	1				A lot less	Nature or being outdoors,Social/Family bonding,Stress Relief,To get away from people				1	2	3			4				Nature or being outdoors,Social/Family bonding,Stress Relief,To get away from people				1	2	3			4				0		No change		Unsure	60 or older	Male	$40,000 - $49,999
AR	I was not negatively affected,Other (describe)	Increased workload, job oppprtunities									2	1		About the same	Sport or Thrill,Nature or being outdoors,Social/Family bonding,Stress Relief,To get away from people			2	1	5	3			4				Sport or Thrill,Nature or being outdoors,Social/Family bonding,Stress Relief,To get away from people			2	1	5	3			4				3	3	No change		Extremely safe	40-49	Male	$100,000 - $149,999
AR	I was not negatively affected													A little more	Sport or Thrill,Nature or being outdoors,Stress Relief			1	2		3							Sport or Thrill,Nature or being outdoors,Stress Relief,To get away from people			2	1		3			4				5	10	No change		Somewhat safe	30-39	Male	$50,000 - $59,999
AR	I was not negatively affected													About the same	Food,Sport or Thrill,Nature or being outdoors,Stress Relief,To get away from people		2	5	1		3			4				Food,Sport or Thrill,Nature or being outdoors,Stress Relief,To get away from people		2	5	1		3			4				14	17	Some closed	boat ramp/camp ground closed	Extremely safe	50-59	Female	$80,000 - $89,999
AR	My level of mental stress increased,Other (describe)	Grocery prices increased and some things and some foods are becoming scarce.								1		2	Price of food increased and some food are hard to get at all.	A lot more	Food,Sport or Thrill,Nature or being outdoors,Stress Relief,To get away from people		1	4	2		3			5				Food,Sport or Thrill,Nature or being outdoors,Stress Relief,To get away from people		2	5	1		3			4				18	25	Some closed	High river levels	Extremely safe	60 or older	Male	$20,000 - $29,999
AR	An immediate family member contracted Coronavirus (COVID-19),My physical health declined,My level of mental stress increased			3					2	1				A lot less	Sport or Thrill,Nature or being outdoors,Stress Relief,To get away from people			1	2		3			4				Sport or Thrill,Nature or being outdoors,Stress Relief,To get away from people			1	2		3			4				45	11	No change		Somewhat safe	30-39	Male	$80,000 - $89,999
AR	My level of mental stress increased,Other (describe)	It's not over yet. Don't know												About the same	Sport or Thrill,Nature or being outdoors,Social/Family bonding,Stress Relief,To get away from people			1	2	3	4			5				Sport or Thrill,Nature or being outdoors,Stress Relief,To get away from people			1	2		3			4				11	12	No change		Extremely safe	50-59	Female
AR	I was not negatively affected										1			About the same	Food,Sport or Thrill,Nature or being outdoors,Social/Family bonding,Stress Relief,To get away from people		2	1	3	4	5			6				Food,Sport or Thrill,Nature or being outdoors,Social/Family bonding,Stress Relief,To get away from people		1	2	3	6	5			4				25	30	No change		Extremely safe	50-59	Male	$100,000 - $149,999
AR	My income was reduced,My work hours were reduced (independent from income)													About the same	Food,Sport or Thrill,Nature or being outdoors,Social/Family bonding,To get away from people		5	2	3	1				4				Food,Sport or Thrill,Nature or being outdoors,Social/Family bonding,To get away from people		5	3	2	1				4				7	5	Some closed	Public parks closed	Extremely safe	50-59	Male	$20,000 - $29,999
AR	My income was reduced,Other (describe)	My daughter lost her job. I refuse to wear a mask and the state of Arkansas Asa requires it and that illegal and stupid. A piece of cloth will not stop a virus. If it’s as deadly as claimed people would be falling over dead everywhere.												About the same	Food,Nature or being outdoors,Social/Family bonding,To get away from people													Food,Nature or being outdoors,Social/Family bonding,To get away from people		2		3	1				4				15	6	Some closed	Mirror Lake closed. Made 2 hour trip to fish and had motel room and it was closed. Wasted $112 hotel, $40 gas and $100 in food for family.	Extremely safe	40-49	Male	$40,000 - $49,999
AR	My income was reduced													A little less	Food,Nature or being outdoors,Social/Family bonding,To get away from people		1		3	2				4				Food,Nature or being outdoors,Social/Family bonding,To get away from people		1		3	2				4				10	3	No change		Extremely safe	18-20	Female	$30,000 - $39,999
AR	My income was reduced,My level of mental stress increased													A little more	Food,Sport or Thrill,Nature or being outdoors,Social/Family bonding		4	2	1	3								Food,Sport or Thrill,Nature or being outdoors,Social/Family bonding,To get away from people		5	2	1	3				4				3	5	No change		Extremely safe	30-39	Male	$90,000 - $99,999
AR	Other (describe)	Shopping for parents										1		About the same	Sport or Thrill,Nature or being outdoors,Social/Family bonding													Sport or Thrill,Nature or being outdoors,Social/Family bonding,To get away from people			2	1	3				4				16	20	No change		Extremely safe	60 or older	Male	$100,000 - $149,999
AR	I was not negatively affected										1			About the same	Food,Nature or being outdoors,Social/Family bonding,To get away from people		1		2	3				4				Food,Nature or being outdoors,Social/Family bonding,To get away from people		1		2	3				4				2	2	No change		Extremely safe	21-29	Female	$20,000 - $29,999
AR	My income was reduced,I lost my job,I lost childcare and took care of my kids during the day													A lot more	Food,Sport or Thrill,Nature or being outdoors,Social/Family bonding		1	2	3	4								Food,Sport or Thrill,Nature or being outdoors,Social/Family bonding,To get away from people		1	2	3	5				4				5	30	No change		Extremely safe	30-39	Female	$100,000 - $149,999
AR	I was not negatively affected													A lot more	Food,Sport or Thrill,Nature or being outdoors,To get away from people		1	2	3					4				Food,Sport or Thrill,Nature or being outdoors,To get away from people		1	2	3					4				20	20	No change		Extremely safe	40-49	Male	$100,000 - $149,999
AR	An immediate family member contracted Coronavirus (COVID-19),I lost my job,I lost childcare and took care of my kids during the day,My level of mental stress increased			2			4	3		1				About the same	Sport or Thrill,Nature or being outdoors,Social/Family bonding,Stress Relief,To get away from people													Sport or Thrill,Nature or being outdoors,Social/Family bonding,Stress Relief,Because I had free time,To get away from people			4	3	2	6		1	5				10	10	No change		Extremely safe	30-39	Male	$50,000 - $59,999
AR	My level of mental stress increased													About the same	Food,Sport or Thrill,Nature or being outdoors,Stress Relief,Because I had free time,To get away from people		6	5	1		2		3	4				Food,Sport or Thrill,Nature or being outdoors,Stress Relief,Because I had free time,To get away from people		6	4	1		3		2	5				3		Some closed	Couldn’t travel to ocean	Extremely safe	30-39	Male	$70,000 - $79,999
AR	I was not negatively affected													About the same	Food,Nature or being outdoors,Stress Relief,Because I had free time,To get away from people		4		1		3		2	5				Food,Nature or being outdoors,Stress Relief,Because I had free time,To get away from people		4		1		3		2	5				7	7	No change		Extremely safe	30-39	Male	$70,000 - $79,999
AR	An immediate family member contracted Coronavirus (COVID-19),My level of mental stress increased			1						2				About the same	Food,Sport or Thrill,Nature or being outdoors,Stress Relief,Because I had free time,To get away from people		5	1	3		2		6	4				Food,Sport or Thrill,Nature or being outdoors,Stress Relief,Because I had free time,To get away from people		6	1	2		4		3	5				50	50	No change		Extremely safe	60 or older	Male	$20,000 - $29,999
AR	I contracted Coronavirus (COVID-19)													About the same	Nature or being outdoors,Social/Family bonding,Stress Relief,Competition with friends,To get away from people				1	3	5	2		4				Nature or being outdoors,Stress Relief,Competition with friends,Because I had free time,To get away from people				2		1	3	4	5				10	15	Some closed	Public fishing holes	Extremely safe	18-20	Female	Less than $10,000
AR	My physical health declined,My level of mental stress increased								2	1				A lot more	Sport or Thrill,Nature or being outdoors,Social/Family bonding,Stress Relief,Competition with friends,Because I had free time,To get away from people			3	1	4	2	5	6	7				Sport or Thrill,Nature or being outdoors,Social/Family bonding,Stress Relief,Competition with friends,Because I had free time,To get away from people			6	2	3	1	7	4	5				12	20	Some closed	some docks closed along with marinas	Extremely safe	50-59	Male	More than $150,000
AR	I was not negatively affected													A little more	Sport or Thrill,Nature or being outdoors,Social/Family bonding,Stress Relief,Because I had free time			5	2	3	1		4					Nature or being outdoors,Social/Family bonding,Stress Relief,Because I had free time,To get away from people				2	3	1		4	5				6	7	No change		Extremely safe	30-39	Female	$50,000 - $59,999
AR	I was not negatively affected													A lot more	Food,Sport or Thrill,Nature or being outdoors,Social/Family bonding,Stress Relief		4	5	1	3	2							Food,Sport or Thrill,Nature or being outdoors,Social/Family bonding,Stress Relief,Because I had free time,To get away from people		6	7	1	3	2		4	5				2	6	No change		Extremely safe	40-49	Female	$20,000 - $29,999
AR	My income was reduced,My work hours were reduced (independent from income),My level of mental stress increased													A lot less	Other	too many people disrupted our fishing									1			Nature or being outdoors,Social/Family bonding,Stress Relief,Because I had free time,To get away from people				1	3	2		4	5				50	5	No change		Extremely safe	40-49	Female
AR	My income was reduced,My work hours were reduced (independent from income)													A lot more	Sport or Thrill,Nature or being outdoors,Social/Family bonding,Because I had free time			2	1	3			4					Sport or Thrill,Nature or being outdoors,Stress Relief,Because I had free time,To get away from people			3	1		2		4	5				10	20	Some closed	parks closed	Extremely safe	21-29	Male	$10,000 - $19,999
AR	My income was reduced,My work hours were reduced (independent from income),My level of mental stress increased				1	2				3				A little less	Sport or Thrill,Nature or being outdoors,Social/Family bonding,Stress Relief,Because I had free time,To get away from people			6	1	2	3		4	5				Sport or Thrill,Nature or being outdoors,Social/Family bonding,Stress Relief,Because I had free time,To get away from people			6	2	1	3		4	5				3	2	Some closed		Somewhat safe	30-39	Female	More than $150,000
AR	I was not negatively affected										1			About the same	Sport or Thrill,Nature or being outdoors,Stress Relief,Because I had free time,To get away from people			1	2		3		4	5				Sport or Thrill,Nature or being outdoors,Stress Relief,Because I had free time,To get away from people			1	2		3		4	5				13	13	No change		Extremely safe	30-39	Male	$60,000 - $69,999
AR	My income was reduced,My level of mental stress increased													A lot more	Sport or Thrill,Nature or being outdoors,Stress Relief,Because I had free time,To get away from people													Sport or Thrill,Nature or being outdoors,Stress Relief,Because I had free time,To get away from people			1	2		3		4	5				5	1	Some closed		Somewhat safe	21-29	Male	$50,000 - $59,999
AR	I was not negatively affected										1			About the same	Food,Sport or Thrill,Nature or being outdoors,Stress Relief,Because I had free time,To get away from people		3	1	2		6		4	5				Food,Sport or Thrill,Nature or being outdoors,Stress Relief,Because I had free time,To get away from people		3	1	2		6		4	5				26	20	No change		Extremely safe	40-49	Male
AR	My level of mental stress increased,Other (describe)	My husband and I both have worked 50-60 hours a week. The only way coronavirus has impacted our family, is ridiculous work hours, more work and stress for same pay.								2		1	This is ridiculous. Myself and my wife have gone to work every day. Coronavirus has impacted us by taking in more work, stressful work....and the way pay with no new hires. We have worked 40-60 hours a week and have traveled thankfully without catching “covid”.	A lot less	Food,Stress Relief,Because I had free time,To get away from people		1				2		4	3				Food,Sport or Thrill,Nature or being outdoors,Stress Relief,Because I had free time,To get away from people		1	2	3		6		4	5				50	8	Some closed	Everyone bought party barges with their COVID checks. While I’m working and have 2 days off, the lakes are SWARMED with out of towners and boaters which makes it nearly impossible to fish. I grew up in said lake and have never seen it this way 24/7-7 days a week since April. Send people back to work.	Extremely safe	21-29	Female	$80,000 - $89,999
AR	I was not negatively affected													About the same	Sport or Thrill,Nature or being outdoors,Social/Family bonding,Because I had free time,To get away from people			1	2	3			4	5				Sport or Thrill,Nature or being outdoors,Social/Family bonding,Because I had free time,To get away from people			1	2	3			4	5				13	15	No change		Extremely safe	40-49	Male	$100,000 - $149,999
AR	My work hours were reduced (independent from income),My level of mental stress increased													A lot more	Food,Nature or being outdoors,Social/Family bonding,Stress Relief,To get away from people		3		1	2	4			5				Food,Nature or being outdoors,Social/Family bonding,Stress Relief,Because I had free time,To get away from people		3		4	2	1		6	5				9	15	No change		Extremely safe	50-59	Female	$70,000 - $79,999
AR	My work hours were reduced (independent from income),I was not negatively affected													A little more	Sport or Thrill,Nature or being outdoors,Social/Family bonding,Stress Relief,Because I had free time,To get away from people			3	1	2	4		6	5				Sport or Thrill,Nature or being outdoors,Social/Family bonding,Stress Relief,Because I had free time,To get away from people			3	1	2	4		6	5				10	15	No change		Extremely safe	30-39	Male	$50,000 - $59,999
AR	My income was reduced,My work hours were reduced (independent from income),My physical health declined				2	3			1					A lot more	Food,Sport or Thrill,Nature or being outdoors,Social/Family bonding,Stress Relief,Because I had free time,To get away from people		1	6	2	3	4		7	5				Food,Nature or being outdoors,Social/Family bonding,Stress Relief,Because I had free time,To get away from people		1		2	3	4		6	5				10	15	No change		Extremely safe	50-59	Female	More than $150,000
AR	My level of mental stress increased													A lot more	Food,Sport or Thrill,Nature or being outdoors,Social/Family bonding,Because I had free time,To get away from people													Food,Sport or Thrill,Nature or being outdoors,Social/Family bonding,Because I had free time,To get away from people		1	4	3	2			6	5				5	4	No change		Extremely safe	30-39	Male	$100,000 - $149,999
AR	I was not negatively affected													A lot more	Food,Sport or Thrill,Nature or being outdoors,Social/Family bonding,Stress Relief,Because I had free time,To get away from people		4	1	3	2	6		7	5				Food,Sport or Thrill,Nature or being outdoors,Social/Family bonding,Because I had free time,To get away from people		4	1	2	3			6	5				8	14	No change		Extremely safe	18-20	Male	$100,000 - $149,999
AR	I was not negatively affected													A little more	Food,Sport or Thrill,Nature or being outdoors,Social/Family bonding,Stress Relief,Competition with friends,Because I had free time		4	2	1	3	6	5	7					Food,Sport or Thrill,Nature or being outdoors,Stress Relief,Competition with friends,Because I had free time,To get away from people		4	2	1		3	6	7	5				10	15	No change		Extremely safe	40-49	Male	More than $150,000
AR	My work hours were reduced (independent from income)													About the same	Food,Sport or Thrill,Nature or being outdoors,Social/Family bonding,Stress Relief,Competition with friends,Because I had free time,To get away from people		7	2	1	5	3	4	8	6				Food,Sport or Thrill,Nature or being outdoors,Social/Family bonding,Stress Relief,Competition with friends,Because I had free time,To get away from people		8	2	1	3	4	6	7	5				10	10	No change		Extremely safe	30-39	Male	$100,000 - $149,999
AR	My income was reduced,My work hours were reduced (independent from income),My level of mental stress increased													A little more	Food,Sport or Thrill,Nature or being outdoors,Social/Family bonding,Stress Relief,Competition with friends,Because I had free time,To get away from people		5	2	6	3	1	7	8	4				Food,Sport or Thrill,Nature or being outdoors,Social/Family bonding,Stress Relief,Competition with friends,Because I had free time,To get away from people		1	7	3	4	2	6	8	5				11	18	Some closed	Parks and boat ramps were closed	Extremely safe	21-29	Female	More than $150,000
AR	My level of mental stress increased													About the same	Food,Sport or Thrill,Nature or being outdoors,Social/Family bonding,Stress Relief,Competition with friends,Because I had free time,To get away from people		6	2	1	3	5	4	8	7				Food,Sport or Thrill,Nature or being outdoors,Social/Family bonding,Stress Relief,Competition with friends,Because I had free time,To get away from people		7	2	1	3	4	6	8	5				25	25	No change		Extremely safe	40-49	Male	$100,000 - $149,999
AR	My work hours were reduced (independent from income),My level of mental stress increased,Other (describe)	Government overreach affected my Bill of rights				2				3		1	Government overreach affected my bill of rights. (Life, liberty, Pursuit of happiness)	A little more	Food,Sport or Thrill,Nature or being outdoors,Social/Family bonding,Stress Relief,Competition with friends,Because I had free time,To get away from people		2	1	6	4	3	8	7	5				Food,Sport or Thrill,Nature or being outdoors,Social/Family bonding,Stress Relief,Competition with friends,Because I had free time,To get away from people		2	1	3	6	4	7	8	5				15	27	No change		Extremely safe	30-39	Male	$100,000 - $149,999
AR	I was not negatively affected													A lot more	Food,Sport or Thrill,Nature or being outdoors,Competition with friends,To get away from people		2	1	4			3		5				Food,Sport or Thrill,Nature or being outdoors,Competition with friends,To get away from people		3	1	4			2		5				9	30	No change		Extremely safe	18-20	Male	More than $150,000
AR	I was not negatively affected													A little more	Sport or Thrill,Nature or being outdoors,Stress Relief,Competition with friends			1	2		4	3						Sport or Thrill,Nature or being outdoors,Stress Relief,Competition with friends,To get away from people			1	3		2	4		5				20	30	No change		Extremely safe	50-59	Male	More than $150,000
AR	My physical health declined													A lot less	Sport or Thrill,Nature or being outdoors,Social/Family bonding,Stress Relief,To get away from people			3	1	2	4			5				Sport or Thrill,Nature or being outdoors,Social/Family bonding,Stress Relief,To get away from people			3	2	4	1			5				7	2	Some closed	Boat ramps closed, public parks closed	Extremely safe	60 or older	Female	$90,000 - $99,999
AR	My income was reduced,My work hours were reduced (independent from income),I lost childcare and took care of my kids during the day,My level of mental stress increased				4	3		2		1				A little less	Sport or Thrill,Nature or being outdoors,Social/Family bonding,Stress Relief,To get away from people			2	3	4	1			5				Sport or Thrill,Nature or being outdoors,Social/Family bonding,Stress Relief,To get away from people			2	3	4	1			5				5	11	No change		Extremely safe	30-39	Female	$10,000 - $19,999
AR	My income was reduced,My work hours were reduced (independent from income),I was not negatively affected													About the same	Sport or Thrill,Nature or being outdoors,Stress Relief,To get away from people			1	2		3			4				Food,Sport or Thrill,Nature or being outdoors,Stress Relief,To get away from people		4	3	1		2			5				20	20	No change		Extremely safe	60 or older	Male	$10,000 - $19,999
AR	My level of mental stress increased													About the same	Food,Sport or Thrill,Nature or being outdoors,Stress Relief,To get away from people													Food,Sport or Thrill,Nature or being outdoors,Stress Relief,To get away from people		4	3	1		2			5				11	10	No change		Extremely safe	50-59	Male	More than $150,000
AR	My level of mental stress increased													About the same	Sport or Thrill,Nature or being outdoors,Social/Family bonding,Stress Relief,To get away from people			2	3	1	5			4				Sport or Thrill,Nature or being outdoors,Social/Family bonding,Stress Relief,To get away from people			4	2	1	3			5				15	15	No change		Extremely safe	30-39	Male	$60,000 - $69,999
AR	My level of mental stress increased													About the same	Sport or Thrill,Nature or being outdoors,Social/Family bonding,Stress Relief,Because I had free time,To get away from people			5	3	1	2		4	6				Sport or Thrill,Nature or being outdoors,Social/Family bonding,Stress Relief,To get away from people			4	2	1	3			5				2	1	No change		Extremely safe	21-29	Male	$30,000 - $39,999
AR	I was not negatively affected													About the same	Food,Sport or Thrill,To get away from people		1	3						2				Food,Sport or Thrill,Social/Family bonding,Stress Relief,To get away from people		4	1		2	3			5				8	8	No change		Extremely safe	40-49	Male	More than $150,000
AR	My income was reduced,My level of mental stress increased													About the same	Food,Sport or Thrill,Nature or being outdoors,Stress Relief,To get away from people		3	2	4		1			5				Food,Sport or Thrill,Nature or being outdoors,Stress Relief,To get away from people		1	2	4		3			5				30	30	No change		Extremely safe	60 or older	Male	More than $150,000
AR	My level of mental stress increased													About the same	Food,Sport or Thrill,Nature or being outdoors,Social/Family bonding,Stress Relief,Competition with friends,To get away from people		6	5	2	1	3	7		4				Sport or Thrill,Nature or being outdoors,Social/Family bonding,Stress Relief,To get away from people			3	2	1	4			5				10	4	Some closed	Camp sites was closed.	Extremely safe	50-59	Male	$60,000 - $69,999
AR	I was not negatively affected													A little less	Sport or Thrill,Nature or being outdoors,Social/Family bonding,Stress Relief			2	3	1	4							Sport or Thrill,Nature or being outdoors,Social/Family bonding,Stress Relief,To get away from people			2	3	1	4			5				2	1	No change		Somewhat safe	60 or older	Male	$40,000 - $49,999
AR	I was not negatively affected													About the same	Food,Sport or Thrill,Nature or being outdoors,Social/Family bonding,Stress Relief,To get away from people		6	3	1	2	5			4				Food,Sport or Thrill,Nature or being outdoors,Social/Family bonding,Stress Relief,To get away from people		6	2	1	3	4			5				5	6	No change		Extremely safe	30-39	Male	$100,000 - $149,999
AR	I was not negatively affected													About the same	Food,Nature or being outdoors,Social/Family bonding,Stress Relief,To get away from people		2		1	3	4			5				Food,Nature or being outdoors,Social/Family bonding,Stress Relief,To get away from people		2		1	3	4			5				32	38	Some closed	Campgrounds associated with fishing area closed to camping, so we couldn't make the trip.	Extremely safe	50-59	Female	$70,000 - $79,999
AR	My level of mental stress increased,Other (describe)	Work became more difficult												About the same	Food,Sport or Thrill,Nature or being outdoors,Social/Family bonding,Stress Relief,To get away from people		6	1	2	5	3			4				Food,Sport or Thrill,Nature or being outdoors,Social/Family bonding,Stress Relief,To get away from people		6	1	2	3	4			5				5	5	No change		Extremely safe	50-59	Male	More than $150,000
AR	I was not negatively affected													A little more	Food,Sport or Thrill,Nature or being outdoors,Social/Family bonding,Stress Relief,To get away from people		6	1	2	3	4			5				Food,Sport or Thrill,Nature or being outdoors,Social/Family bonding,Stress Relief,To get away from people		6	1	2	3	4			5				5	5	No change		Extremely safe	40-49	Female	$90,000 - $99,999
AR	I lost my job													About the same	Sport or Thrill,Nature or being outdoors,Social/Family bonding,Stress Relief,To get away from people			1	2	3	4			5				Sport or Thrill,Nature or being outdoors,Social/Family bonding,Stress Relief,To get away from people			1	2	3	4			5				3	1	Some closed	boat ramps closed or public parks closed	Extremely safe	40-49	Male	$30,000 - $39,999
AR	My income was reduced,I lost my job				1		2							A little less	Food,Nature or being outdoors,Stress Relief,To get away from people		1		2		3			4				Food,Nature or being outdoors,Social/Family bonding,Stress Relief,To get away from people		1		2	3	4			5				26	7	No change		Extremely safe
AR														About the same	Food,Sport or Thrill,Nature or being outdoors,Social/Family bonding,Stress Relief,To get away from people		3	1	2	4	5			6				Food,Sport or Thrill,Nature or being outdoors,Social/Family bonding,Stress Relief,To get away from people		3	1	2	6	4			5				15	15	No change		Extremely safe	60 or older	Male	$30,000 - $39,999
AR	I was not negatively affected													About the same	Food,Sport or Thrill,Nature or being outdoors,Social/Family bonding,Stress Relief,To get away from people		3	1	2	4	6			5				Food,Sport or Thrill,Nature or being outdoors,Social/Family bonding,Stress Relief,To get away from people		3	1	2	4	6			5				8	5	Some closed	Campsite closures	Extremely safe	30-39	Male	$80,000 - $89,999
AR	I was not negatively affected													About the same	Food,Sport or Thrill,Nature or being outdoors,Stress Relief,Competition with friends,Because I had free time,To get away from people		7	3	4		6	2	1	5				Sport or Thrill,Nature or being outdoors,Stress Relief,Competition with friends,Because I had free time,To get away from people			3	4		5	2	1	6				50	50	No change		Extremely safe	30-39	Male	More than $150,000
AR	My income was reduced,My level of mental stress increased													A little less	Food,Sport or Thrill,Nature or being outdoors,Stress Relief,Because I had free time,To get away from people		5	1	2		4		3	6				Food,Sport or Thrill,Nature or being outdoors,Stress Relief,Because I had free time,To get away from people		5	2	3		4		1	6				5	4	No change		Extremely safe	50-59	Male	$80,000 - $89,999
AR	I was not negatively affected													A little more	Sport or Thrill,Nature or being outdoors,Social/Family bonding,Stress Relief,Because I had free time,To get away from people			2	1	3	6		4	5				Sport or Thrill,Nature or being outdoors,Social/Family bonding,Stress Relief,Because I had free time,To get away from people			2	3	4	5		1	6						No change		Extremely safe	50-59	Female	More than $150,000
AR	My level of mental stress increased													A lot more	Food,Sport or Thrill,Nature or being outdoors,Social/Family bonding,Stress Relief,To get away from people		5	2	1	3	4			6				Food,Sport or Thrill,Nature or being outdoors,Social/Family bonding,Stress Relief,Because I had free time,To get away from people		7	4	1	5	3		2	6				5	45	No change		Extremely safe	30-39	Male	More than $150,000
AR	My work hours were reduced (independent from income),My level of mental stress increased													About the same	Food,Sport or Thrill,Nature or being outdoors,Social/Family bonding,Stress Relief,Because I had free time,To get away from people		7	5	1	4	3		6	2				Sport or Thrill,Nature or being outdoors,Social/Family bonding,Stress Relief,Because I had free time,To get away from people			4	1	5	3		2	6				13	21	No change		Extremely safe	50-59	Male	$100,000 - $149,999
AR	My income was reduced,I lost my job,I lost childcare and took care of my kids during the day,My level of mental stress increased													A little less	Food,Sport or Thrill,Nature or being outdoors,Stress Relief,Because I had free time,To get away from people		6	1	3		2		4	5				Food,Sport or Thrill,Nature or being outdoors,Social/Family bonding,Stress Relief,Because I had free time,To get away from people		7	4	3	1	5		2	6				5	3	No change		Extremely safe	30-39	Male	$100,000 - $149,999
AR	My income was reduced,My work hours were reduced (independent from income),My level of mental stress increased				2	3				1					Sport or Thrill,Nature or being outdoors,Social/Family bonding,Stress Relief,To get away from people			5	1	4	3			2				Sport or Thrill,Nature or being outdoors,Social/Family bonding,Stress Relief,Because I had free time,To get away from people			5	2	4	1		3	6				10	7	No change		Extremely safe	40-49	Male	More than $150,000
AR	I was not negatively affected													A lot more	Food,Sport or Thrill,Nature or being outdoors,Stress Relief,To get away from people													Food,Sport or Thrill,Nature or being outdoors,Stress Relief,Because I had free time,To get away from people		1	2	4		5		3	6				10	20	No change		Somewhat safe	30-39	Male	$40,000 - $49,999
AR	I was not negatively affected													About the same	Food,Sport or Thrill,Nature or being outdoors,Social/Family bonding,Stress Relief,Competition with friends,Because I had free time,To get away from people		7	1	2	8	3	4	6	5				Food,Sport or Thrill,Nature or being outdoors,Social/Family bonding,Stress Relief,Competition with friends,Because I had free time,To get away from people		8	1	2	5	3	7	4	6				20	18	No change		Extremely safe	40-49	Male
AR	I lost my job						1							A lot more	Sport or Thrill													Sport or Thrill,Nature or being outdoors,Social/Family bonding,Stress Relief,Because I had free time,To get away from people			2	3	5	1		4	6				36	38	No change		Extremely safe	21-29	Male	$10,000 - $19,999
AR	My income was reduced,My work hours were reduced (independent from income)													A little more	Food,Sport or Thrill,Nature or being outdoors,Social/Family bonding,Stress Relief,Because I had free time,To get away from people		6	3	1	4	2		7	5				Food,Sport or Thrill,Nature or being outdoors,Social/Family bonding,Stress Relief,Because I had free time,To get away from people		7	3	1	5	2		4	6				20	40	No change		Extremely safe	30-39	Male	$30,000 - $39,999
AR	My level of mental stress increased													About the same	Sport or Thrill,Nature or being outdoors,Social/Family bonding,To get away from people			2	4	1				3				Sport or Thrill,Nature or being outdoors,Social/Family bonding,Stress Relief,Because I had free time,To get away from people			2	5	1	3		4	6				10	5	No change		Extremely safe	18-20	Male	More than $150,000
AR	I contracted Coronavirus (COVID-19),An immediate family member contracted Coronavirus (COVID-19)		1	2										A little less	Food,Sport or Thrill,Nature or being outdoors,Social/Family bonding,Stress Relief,Because I had free time,To get away from people		1	2	3	5	4		6	7				Food,Sport or Thrill,Nature or being outdoors,Stress Relief,Because I had free time,To get away from people		1	2	3		5		4	6				30	10	Some closed	Boat ramp closed	Somewhat safe	50-59	Male	$30,000 - $39,999
AR	I was not negatively affected													A lot more	Food,Sport or Thrill,Nature or being outdoors,Social/Family bonding,Because I had free time,To get away from people		1	4	2	3			6	5				Food,Sport or Thrill,Nature or being outdoors,Social/Family bonding,Because I had free time,To get away from people		1	5	2	3			4	6				10	25	No change		Extremely safe	21-29	Male	$100,000 - $149,999
AR	I was not negatively affected													About the same	Sport or Thrill,Nature or being outdoors,Social/Family bonding,Stress Relief,Competition with friends,Because I had free time,To get away from people			3	1	2	4	7	5	6				Sport or Thrill,Nature or being outdoors,Social/Family bonding,Stress Relief,Competition with friends,Because I had free time,To get away from people			2	1	4	3	7	5	6				2	2	No change		Extremely safe	21-29	Male	$100,000 - $149,999
AR	My level of mental stress increased													About the same	Food,Sport or Thrill,Nature or being outdoors,Social/Family bonding,Stress Relief,Because I had free time,To get away from people,Other	Vacation/time off	2	8	1	5	3		4	6	7	Vacation/time off		Food,Nature or being outdoors,Social/Family bonding,Stress Relief,Because I had free time,To get away from people		2		3	4	1		5	6				20	5	Some closed	Boat ramps and campgrounds closed	Extremely safe	40-49	Female	$40,000 - $49,999
AR	My income was reduced,My level of mental stress increased				2					1				About the same	Food,Nature or being outdoors,Social/Family bonding,Stress Relief,Because I had free time,To get away from people		4		2	3	1		5	6				Food,Nature or being outdoors,Social/Family bonding,Stress Relief,Because I had free time,To get away from people		2		3	4	1		5	6				5	2	Some closed	WMA was closed	Extremely safe	30-39	Female	$70,000 - $79,999
AR	My income was reduced,I lost childcare and took care of my kids during the day,My level of mental stress increased													A lot more	Food,Sport or Thrill,Nature or being outdoors,Social/Family bonding,Stress Relief,Because I had free time,To get away from people		3	1	2	4	5		6	7				Sport or Thrill,Nature or being outdoors,Social/Family bonding,Stress Relief,Because I had free time,To get away from people			4	2	1	3		5	6				14	31	No change		Extremely safe	50-59	Male	$100,000 - $149,999
AR	My income was reduced,My work hours were reduced (independent from income),I lost my job,I lost childcare and took care of my kids during the day				2	3	4	1						A little more	Food,Sport or Thrill,Nature or being outdoors,Social/Family bonding,Stress Relief,Because I had free time,To get away from people		5	6	1	2	3		7	4				Food,Nature or being outdoors,Social/Family bonding,Stress Relief,Because I had free time,To get away from people		4		2	1	3		5	6				14	15	No change		Somewhat safe	30-39	Male	$100,000 - $149,999
AR	I lost childcare and took care of my kids during the day,My level of mental stress increased													A little more	Food,Sport or Thrill,Nature or being outdoors,Social/Family bonding,Stress Relief,Because I had free time,To get away from people		7	3	2	1	4		6	5				Sport or Thrill,Nature or being outdoors,Social/Family bonding,Stress Relief,Because I had free time,To get away from people			3	2	1	4		5	6				2	4	No change		Extremely safe	40-49	Male	$100,000 - $149,999
AR	I was not negatively affected													A lot more	Food,Sport or Thrill,Nature or being outdoors,Social/Family bonding,Stress Relief,Because I had free time		1	6	3	2	4		5					Food,Nature or being outdoors,Social/Family bonding,Stress Relief,Because I had free time,To get away from people		1		3	2	4		5	6				15	15	No change		Extremely safe	30-39	Male	$100,000 - $149,999
AR	I was not negatively affected													About the same	Sport or Thrill,Nature or being outdoors,Social/Family bonding,Stress Relief,Because I had free time,To get away from people			1	2	3	4		6	5				Sport or Thrill,Nature or being outdoors,Social/Family bonding,Stress Relief,Because I had free time,To get away from people			1	2	3	4		5	6				6	7	No change		Extremely safe	40-49	Male	$80,000 - $89,999
AR	My income was reduced,My level of mental stress increased													A lot more	Sport or Thrill,Nature or being outdoors,Social/Family bonding,Because I had free time,To get away from people													Sport or Thrill,Nature or being outdoors,Social/Family bonding,Stress Relief,Because I had free time,To get away from people			1	2	3	4		5	6				50	50	No change		Extremely safe	50-59	Male	More than $150,000
AR	I was not negatively affected													About the same	Food,Sport or Thrill,Nature or being outdoors,Stress Relief,Because I had free time,To get away from people		1	2	3		5		6	4				Food,Sport or Thrill,Nature or being outdoors,Stress Relief,Because I had free time,To get away from people		1	2	3		4		5	6				31	1	No change		Extremely safe	40-49	Male	$80,000 - $89,999
AR	Other (describe)	I have not had any negative effects from the pandemic. I have had to work through it												About the same	Food,Sport or Thrill,Nature or being outdoors,Stress Relief,Because I had free time,To get away from people		1	2	3		5		6	4				Food,Sport or Thrill,Nature or being outdoors,Stress Relief,Competition with friends,Because I had free time,To get away from people		1	2	3		4	5	7	6				10	10	No change		Extremely safe	30-39	Male	$70,000 - $79,999
AR	I was not negatively affected													A little more	Food,Sport or Thrill,Nature or being outdoors,Social/Family bonding,Stress Relief,Competition with friends,Because I had free time,To get away from people		1	2	3	4	5	8	7	6				Food,Sport or Thrill,Nature or being outdoors,Social/Family bonding,Stress Relief,Competition with friends,Because I had free time,To get away from people		1	2	3	4	5	8	7	6				15	20	No change		Extremely safe	30-39	Male	$60,000 - $69,999
AR	My work hours were reduced (independent from income),My level of mental stress increased													A little more	Food,Sport or Thrill,Nature or being outdoors,Social/Family bonding,Stress Relief,Because I had free time		3	1	2	4	5		6					Food,Sport or Thrill,Nature or being outdoors,Social/Family bonding,Stress Relief,Because I had free time,To get away from people		3	1	2	4	5		7	6				10	10	Some closed	charters and piers closed	Extremely safe	40-49	Male	$100,000 - $149,999
AR	An immediate family member contracted Coronavirus (COVID-19),My level of mental stress increased													A little less	Food,Sport or Thrill,Nature or being outdoors,Social/Family bonding,Stress Relief,Competition with friends,Because I had free time,To get away from people		1	2	3	5	6	7	8	4				Food,Sport or Thrill,Nature or being outdoors,Social/Family bonding,Stress Relief,Competition with friends,Because I had free time,To get away from people		1	2	3	4	5	7	8	6				10	21	No change		Extremely safe	21-29	Male	$10,000 - $19,999
AR	I was not negatively affected													A lot more	Food,Sport or Thrill,Nature or being outdoors,Social/Family bonding,Stress Relief,Competition with friends,Because I had free time,To get away from people		1	8	2	3	4	5	7	6				Food,Sport or Thrill,Nature or being outdoors,Social/Family bonding,Stress Relief,Competition with friends,Because I had free time,To get away from people		1	2	3	4	5	7	8	6				15	15	No change		Extremely safe	21-29	Male	$30,000 - $39,999
AR	My income was reduced,My work hours were reduced (independent from income),My level of mental stress increased													A lot more	Food,Sport or Thrill,Nature or being outdoors,Stress Relief,Because I had free time		1	2	3		4		5					Food,Sport or Thrill,Nature or being outdoors,Social/Family bonding,Stress Relief,Competition with friends,Because I had free time,To get away from people		1	2	3	4	5	7	8	6				5	18	No change		Extremely safe	40-49	Male	$70,000 - $79,999
AR	I was not negatively affected													A lot less	Food,Sport or Thrill,Nature or being outdoors,Competition with friends,To get away from people													Food,Sport or Thrill,Nature or being outdoors,Stress Relief,Competition with friends,To get away from people		4	2	5		3	1		6				15	5	No change		Extremely safe	50-59	Male	$70,000 - $79,999
AR	I was not negatively affected										1			About the same	Food,Sport or Thrill,Nature or being outdoors,Social/Family bonding,Competition with friends,To get away from people		5	1	2	3		4		6				Food,Sport or Thrill,Nature or being outdoors,Social/Family bonding,Competition with friends,To get away from people		5	2	3	1		4		6				20	21	No change		Extremely safe	30-39	Male	$50,000 - $59,999
AR	My income was reduced,My work hours were reduced (independent from income),I lost my job,My level of mental stress increased				1	4	3			2				A little more	Sport or Thrill,Nature or being outdoors,Social/Family bonding,Stress Relief,Competition with friends,To get away from people			2	1	3	4	5		6				Sport or Thrill,Nature or being outdoors,Social/Family bonding,Stress Relief,Competition with friends,To get away from people			2	1	3	4	5		6				10	12	No change		Somewhat safe	30-39	Male	$90,000 - $99,999
AR	I lost childcare and took care of my kids during the day,My level of mental stress increased							2		1				About the same	Food,Sport or Thrill,Nature or being outdoors,Social/Family bonding,Stress Relief,Competition with friends,To get away from people		1	2	3	4	5	6		7				Food,Sport or Thrill,Nature or being outdoors,Social/Family bonding,Stress Relief,Competition with friends,To get away from people		1	2	3	4	5	7		6				15	12	No change		Extremely safe	21-29	Male	$80,000 - $89,999
AR	My level of mental stress increased,Other (describe)	Required to work from home for indefinite amount of time												About the same	Sport or Thrill,Nature or being outdoors,Social/Family bonding,Stress Relief,To get away from people			4	1	2	3			5				Food,Sport or Thrill,Nature or being outdoors,Social/Family bonding,Stress Relief,To get away from people		5	3	1	4	2			6				20	21	Some closed	Public parks closed for a period of time	Extremely safe	30-39	Male	$100,000 - $149,999
AR	My level of mental stress increased													About the same	Food,Sport or Thrill,Nature or being outdoors,Social/Family bonding,Stress Relief,To get away from people		5	1	3	4	2			6				Food,Sport or Thrill,Nature or being outdoors,Social/Family bonding,Stress Relief,To get away from people		5	1	3	4	2			6				12	10	No change		Extremely safe	50-59	Male	$50,000 - $59,999
AR	My level of mental stress increased													About the same	Food,Sport or Thrill,Nature or being outdoors,Social/Family bonding,Stress Relief,To get away from people		1	5	2	4	3			6				Food,Sport or Thrill,Nature or being outdoors,Social/Family bonding,Stress Relief,To get away from people		1	5	2	3	4			6				50	1	No change		Extremely safe	30-39	Female	$40,000 - $49,999
AR	I was not negatively affected													A lot more	Food,Sport or Thrill,Nature or being outdoors,Social/Family bonding,Stress Relief,To get away from people		2	1	4	5	6			3				Food,Sport or Thrill,Nature or being outdoors,Social/Family bonding,Stress Relief,To get away from people		2	3	4	1	5			6				5	10	No change		Extremely safe	40-49	Male	$100,000 - $149,999
AR	My income was reduced,My work hours were reduced (independent from income),My physical health declined,My level of mental stress increased													A little less	Food,Sport or Thrill,Nature or being outdoors,Social/Family bonding,Stress Relief,To get away from people		4	1	2	3	6			5				Food,Sport or Thrill,Nature or being outdoors,Social/Family bonding,Stress Relief,To get away from people		4	2	1	3	5			6				14	15	No change		Extremely safe	60 or older	Male	$90,000 - $99,999
AR	I was not negatively affected													A lot more	Food,Sport or Thrill,Nature or being outdoors,Social/Family bonding,Stress Relief,To get away from people		2	1	4	3	5			6				Food,Sport or Thrill,Nature or being outdoors,Social/Family bonding,Stress Relief,To get away from people		2	1	4	3	5			6				10	15	No change		Extremely safe	40-49	Male	$100,000 - $149,999
AR	I was not negatively affected													About the same	Food,Sport or Thrill,Nature or being outdoors,Social/Family bonding,Stress Relief,To get away from people		1	2	3	5	6			4				Food,Sport or Thrill,Nature or being outdoors,Social/Family bonding,Stress Relief,To get away from people		1	3	2	4	5			6				15	4	Some closed		Extremely safe	40-49	Female	$60,000 - $69,999
AR	My income was reduced,I was not negatively affected													A little more	Food,Sport or Thrill,Nature or being outdoors,Social/Family bonding,Stress Relief,To get away from people		1	2	3	4	6			5				Food,Sport or Thrill,Nature or being outdoors,Social/Family bonding,Stress Relief,To get away from people		1	2	3	4	5			6				10	13	No change		Extremely safe	50-59	Male	$50,000 - $59,999
AR	My income was reduced,I lost childcare and took care of my kids during the day,My level of mental stress increased				1			2		3				A lot more	Food,Sport or Thrill,Nature or being outdoors,Social/Family bonding,Stress Relief		1	2	3	4	5							Food,Sport or Thrill,Nature or being outdoors,Social/Family bonding,Stress Relief,To get away from people		1	2	3	4	5			6				5	15	No change		Somewhat safe	30-39	Female	More than $150,000
AR	I was not negatively affected													About the same	Food,Sport or Thrill,Nature or being outdoors,Social/Family bonding,Stress Relief,Because I had free time,To get away from people		4	7	5	1	6		2	3				Food,Sport or Thrill,Nature or being outdoors,Social/Family bonding,Stress Relief,Because I had free time,To get away from people		5	6	3	1	4		2	7				6	6	Some closed	Closed	Extremely safe	30-39	Male	$100,000 - $149,999
AR	I was not negatively affected													A little more	Food,Sport or Thrill,Nature or being outdoors,Social/Family bonding,Stress Relief		2	4	1	5	3							Food,Sport or Thrill,Nature or being outdoors,Social/Family bonding,Stress Relief,Because I had free time,To get away from people		2	3	1	6	5		4	7				10	16	No change		Extremely safe	40-49	Male	More than $150,000
AR	I was not negatively affected													A little more	Food,Sport or Thrill,Nature or being outdoors,Social/Family bonding,Stress Relief,Competition with friends,To get away from people		7	4	1	2	3	5		6				Food,Sport or Thrill,Nature or being outdoors,Social/Family bonding,Stress Relief,Competition with friends,Because I had free time,To get away from people		8	3	1	2	4	6	5	7				7	10	No change		Extremely safe	40-49	Male	More than $150,000
AR	I was not negatively affected										1			About the same	Food,Sport or Thrill,Nature or being outdoors,Social/Family bonding,Stress Relief,Competition with friends,Because I had free time,To get away from people		1	4	2	5	3	7	6	8				Food,Sport or Thrill,Nature or being outdoors,Social/Family bonding,Stress Relief,Competition with friends,Because I had free time,To get away from people		1	4	2	6	3	8	5	7				10	5	No change		Extremely safe	30-39	Female	$40,000 - $49,999
AR	I was not negatively affected													A lot more	Food,Sport or Thrill,Nature or being outdoors,Social/Family bonding,Stress Relief,To get away from people		1	2	6	4	5			3				Food,Sport or Thrill,Nature or being outdoors,Social/Family bonding,Stress Relief,Because I had free time,To get away from people		6	1	2	3	4		5	7				25	35	No change		Extremely safe	40-49	Male	$100,000 - $149,999
AR	My work hours were reduced (independent from income)					1								A little more	Sport or Thrill,Nature or being outdoors,Social/Family bonding,Stress Relief,Competition with friends,Because I had free time,To get away from people			1	3	4	2	5	6	7				Sport or Thrill,Nature or being outdoors,Social/Family bonding,Stress Relief,Competition with friends,Because I had free time,To get away from people			1	4	3	2	5	6	7				6	7	No change		Extremely safe	21-29	Male	More than $150,000
AR	I was not negatively affected													About the same	Food													Sport or Thrill,Nature or being outdoors,Social/Family bonding,Stress Relief,Competition with friends,Because I had free time,To get away from people			3	1	2	4	5	6	7				8	5	No change		Extremely safe	30-39	Male	$90,000 - $99,999
AR	My income was reduced,I was not negatively affected				1						2			A lot more	Food,Nature or being outdoors,Social/Family bonding,Stress Relief,Competition with friends,Because I had free time,To get away from people		1		2	3	4	5	6	7				Food,Nature or being outdoors,Social/Family bonding,Stress Relief,Competition with friends,Because I had free time,To get away from people		1		2	3	4	5	6	7				28	22	Some closed	Public parkas closed	Extremely safe	50-59	Female	$10,000 - $19,999
AR	I was not negatively affected													A little more	Sport or Thrill,Nature or being outdoors,Stress Relief,Competition with friends,Because I had free time,To get away from people			1	2		3	4	5	6				Food,Sport or Thrill,Nature or being outdoors,Stress Relief,Competition with friends,Because I had free time,To get away from people		1	2	3		4	5	6	7				17	23	Some closed	Boar ramp closed	Extremely safe	60 or older	Male
AR	I was not negatively affected													A little more	Food,Sport or Thrill,Nature or being outdoors,Social/Family bonding,Stress Relief,Competition with friends,Because I had free time,To get away from people		8	2	4	5	3	1	6	7				Food,Sport or Thrill,Nature or being outdoors,Social/Family bonding,Stress Relief,Competition with friends,Because I had free time,To get away from people		5	1	2	3	4	8	6	7				11	18	No change		Extremely safe	30-39	Male	$100,000 - $149,999
AR	My level of mental stress increased													A little less	Food,Sport or Thrill,Nature or being outdoors,Social/Family bonding,Stress Relief,Because I had free time,To get away from people		1	2	4	6	3		5	7				Food,Sport or Thrill,Nature or being outdoors,Social/Family bonding,Stress Relief,Because I had free time,To get away from people		1	3	4	2	5		6	7				5	3	No change		Extremely safe	60 or older	Male	$60,000 - $69,999
AR	My income was reduced,I lost childcare and took care of my kids during the day,My level of mental stress increased,I was not negatively affected				1			2		3	4			A little less	Food,Sport or Thrill,Nature or being outdoors,Stress Relief,To get away from people		5	2	1		3			4				Food,Sport or Thrill,Nature or being outdoors,Social/Family bonding,Stress Relief,Because I had free time,To get away from people		1	2	3	4	5		6	7				9	5	No change		Somewhat safe	30-39	Male	$80,000 - $89,999
AR	I was not negatively affected														Food,Sport or Thrill,Nature or being outdoors,Social/Family bonding,Stress Relief,Because I had free time,To get away from people		5	2	1	3	4		6	7				Food,Sport or Thrill,Nature or being outdoors,Social/Family bonding,Stress Relief,Because I had free time,To get away from people		1	2	3	4	5		6	7				10	5	No change		Extremely safe	60 or older	Female	$40,000 - $49,999
AR	My income was reduced,Other (describe)	Only had reduced salary for a short period of time												A little less	Food,Sport or Thrill,Nature or being outdoors,Social/Family bonding,Stress Relief,Competition with friends,Because I had free time,To get away from people		3	1	4	5	6	2	8	7				Food,Sport or Thrill,Nature or being outdoors,Social/Family bonding,Stress Relief,Competition with friends,Because I had free time,To get away from people		4	1	3	5	6	2	8	7				20	15	No change			50-59	Male	More than $150,000
AR	Other (describe)	Sporting goods was selling out of essentials. Oh yeah, and idiots bought up all the butt wipe. lol										1		About the same	Food,Sport or Thrill,Nature or being outdoors,Social/Family bonding,Stress Relief,Competition with friends,Because I had free time,To get away from people													Food,Sport or Thrill,Nature or being outdoors,Social/Family bonding,Stress Relief,Competition with friends,Because I had free time,To get away from people		1	2	3	5	4	6	8	7				50	50	No change		Extremely safe	50-59	Male	$40,000 - $49,999
AR	My income was reduced,My work hours were reduced (independent from income),My level of mental stress increased													About the same	Food,Sport or Thrill,Nature or being outdoors,Social/Family bonding,Stress Relief,Competition with friends,Because I had free time,To get away from people		1	3	2	4	6	7	5	8				Food,Sport or Thrill,Nature or being outdoors,Social/Family bonding,Stress Relief,Competition with friends,Because I had free time,To get away from people		1	2	3	4	5	6	8	7				8	6	No change		Extremely safe	40-49	Male	More than $150,000
AR	I was not negatively affected													About the same	Nature or being outdoors,Social/Family bonding,Stress Relief,Competition with friends,To get away from people				1	2	3	4		5				Food,Sport or Thrill,Nature or being outdoors,Social/Family bonding,Stress Relief,Competition with friends,To get away from people		1	2	3	4	5	6		7				15	15	Some closed	had to leave early	Extremely safe	40-49	Male	$100,000 - $149,999
AR	My level of mental stress increased													A little more	Food,Sport or Thrill,Nature or being outdoors,Social/Family bonding,Stress Relief,Competition with friends,Because I had free time,To get away from people		3	2	5	1	7	4	6	8				Food,Sport or Thrill,Nature or being outdoors,Social/Family bonding,Stress Relief,Competition with friends,Because I had free time,To get away from people		3	2	4	5	7	6	1	8				20	50	No change		Extremely safe	21-29	Male	$60,000 - $69,999
AR	My level of mental stress increased									1				A lot more	Food,Sport or Thrill,Nature or being outdoors,Social/Family bonding,Stress Relief,Competition with friends		4	6	1	2	5	3						Food,Sport or Thrill,Nature or being outdoors,Social/Family bonding,Stress Relief,Competition with friends,Because I had free time,To get away from people		5	4	2	3	6	7	1	8				25	20	No change		Extremely safe	18-20	Male	$10,000 - $19,999
AR	An immediate family member contracted Coronavirus (COVID-19),My income was reduced,I lost my job,I lost childcare and took care of my kids during the day,My level of mental stress increased			3	2		1	4		5				A lot more	Food,Nature or being outdoors,Social/Family bonding,Stress Relief,Competition with friends,Because I had free time													Food,Sport or Thrill,Nature or being outdoors,Social/Family bonding,Stress Relief,Competition with friends,Because I had free time,To get away from people		2	3	4	5	6	7	1	8				11	10	No change		Extremely safe	40-49	Male	$30,000 - $39,999
AR	An immediate family member contracted Coronavirus (COVID-19),My income was reduced,I lost childcare and took care of my kids during the day			1	3			2						A little more	Food,Sport or Thrill,Nature or being outdoors,Social/Family bonding,Stress Relief,Competition with friends,Because I had free time,To get away from people		2	1	6	5	3	8	4	7				Food,Sport or Thrill,Nature or being outdoors,Social/Family bonding,Stress Relief,Competition with friends,Because I had free time,To get away from people		1	5	6	4	3	7	2	8				20	30	No change		Extremely safe	40-49	Male	$80,000 - $89,999
AR	My level of mental stress increased													A little less	Food,Sport or Thrill,Nature or being outdoors,Social/Family bonding,Stress Relief,Competition with friends,Because I had free time,To get away from people		3	6	1	5	2	7	4	8				Food,Sport or Thrill,Nature or being outdoors,Social/Family bonding,Stress Relief,Competition with friends,Because I had free time,To get away from people		3	6	1	5	2	7	4	8				7	2	No change	High Water Levels	Somewhat safe	40-49	Female	$20,000 - $29,999
AR	My level of mental stress increased													A lot more	Food,Sport or Thrill,Nature or being outdoors,Social/Family bonding,Stress Relief,Competition with friends,Because I had free time,To get away from people		1	5	3	2	6	4	7	8				Food,Sport or Thrill,Nature or being outdoors,Social/Family bonding,Stress Relief,Competition with friends,Because I had free time,To get away from people		2	7	3	4	1	6	5	8				24	50	No change		Extremely safe	40-49	Female	$30,000 - $39,999
AR	My income was reduced,My work hours were reduced (independent from income)													About the same	Food,Sport or Thrill,Nature or being outdoors,Social/Family bonding,Stress Relief,Competition with friends,Because I had free time,To get away from people		5	1	2	3	4	7	6	8				Food,Sport or Thrill,Nature or being outdoors,Social/Family bonding,Stress Relief,Competition with friends,Because I had free time,To get away from people		6	1	2	3	4	7	5	8				20	20	No change		Extremely safe	30-39	Male	Less than $10,000
AR	Other (describe)	No health effects and my job has been busier than ever. We haven't missed a day.												A little more	Sport or Thrill,Nature or being outdoors,Social/Family bonding,Stress Relief,Competition with friends,Because I had free time,To get away from people													Food,Sport or Thrill,Nature or being outdoors,Social/Family bonding,Stress Relief,Competition with friends,Because I had free time,To get away from people		6	1	3	4	5	2	7	8				20	20	No change		Extremely safe	40-49	Male	$60,000 - $69,999
AR	My level of mental stress increased													About the same	Food,Sport or Thrill,Nature or being outdoors,Social/Family bonding,Stress Relief,Competition with friends,Because I had free time,To get away from people		6	3	5	4	1	2	8	7				Food,Sport or Thrill,Nature or being outdoors,Social/Family bonding,Stress Relief,Competition with friends,Because I had free time,To get away from people		6	2	1	4	5	3	7	8				35	40	No change		Extremely safe	50-59	Male
AR	I was not negatively affected													About the same	Food,Sport or Thrill,Nature or being outdoors,Social/Family bonding,Stress Relief,Competition with friends,Because I had free time,To get away from people		2	3	4	5	1	6	7	8				Food,Sport or Thrill,Nature or being outdoors,Social/Family bonding,Stress Relief,Competition with friends,Because I had free time,To get away from people		1	3	4	2	6	5	7	8				50	50	No change		Unsure	40-49	Male	$50,000 - $59,999
AR	My income was reduced,My work hours were reduced (independent from income)													A lot more	Nature or being outdoors													Food,Sport or Thrill,Nature or being outdoors,Social/Family bonding,Stress Relief,Competition with friends,Because I had free time,To get away from people		5	3	1	2	4	6	7	8				10	31	No change		Extremely safe	40-49	Female	More than $150,000
AR	I was not negatively affected													A little more	Food,Sport or Thrill,Nature or being outdoors,Social/Family bonding,Stress Relief,Because I had free time,To get away from people		2	1	5	3	4		6	7				Food,Sport or Thrill,Nature or being outdoors,Social/Family bonding,Stress Relief,Competition with friends,Because I had free time,To get away from people		2	1	5	3	4	6	7	8				8	10	No change		Extremely safe	40-49	Male	$100,000 - $149,999
AR	I was not negatively affected													About the same	Food,Sport or Thrill,Nature or being outdoors,Social/Family bonding,Stress Relief,Competition with friends,Because I had free time,To get away from people		2	3	1	4	6	7	5	8				Food,Sport or Thrill,Nature or being outdoors,Social/Family bonding,Stress Relief,Competition with friends,Because I had free time,To get away from people		2	3	1	4	5	6	7	8				15	21	No change		Extremely safe	30-39	Male	$40,000 - $49,999
AR	I was not negatively affected										1			About the same	Food,Sport or Thrill,Nature or being outdoors,Social/Family bonding,Stress Relief,Competition with friends,Because I had free time,To get away from people		1	3	4	2	7	8	6	5				Food,Sport or Thrill,Nature or being outdoors,Social/Family bonding,Stress Relief,Competition with friends,Because I had free time,To get away from people		1	3	2	4	5	6	7	8				20	17	No change		Extremely safe	18-20	Female	$30,000 - $39,999
AR	My work hours were reduced (independent from income)													About the same	Food,Sport or Thrill,Nature or being outdoors,Social/Family bonding,Stress Relief,Competition with friends,Because I had free time,To get away from people		1	2	4	5	6	8	7	3				Food,Sport or Thrill,Nature or being outdoors,Social/Family bonding,Stress Relief,Competition with friends,Because I had free time,To get away from people		1	2	3	4	5	6	7	8				5	5	Some closed	Park closed	Extremely safe	21-29	Male	Less than $10,000
AR	My level of mental stress increased													A lot more	Food,Sport or Thrill,Nature or being outdoors,Social/Family bonding,Stress Relief,Competition with friends,Because I had free time,To get away from people		2	3	4	1	5	6	7	8				Food,Sport or Thrill,Nature or being outdoors,Social/Family bonding,Stress Relief,Competition with friends,Because I had free time,To get away from people		1	2	3	4	5	6	7	8				50	50	Some closed	Closed parks	Extremely safe	21-29	Male	$30,000 - $39,999
AR	I was not negatively affected										1			A little more	Stress Relief,Competition with friends,Because I had free time,To get away from people						4	1	2	3				Competition with friends,Because I had free time							2	1					18	30	No change		Somewhat safe	21-29	Male	$100,000 - $149,999
AR	My level of mental stress increased,Other (describe)	Online school.. no fun												A little more	Sport or Thrill,Nature or being outdoors,Social/Family bonding,Stress Relief,Competition with friends,Because I had free time			1	2	3	4	6	5					Sport or Thrill,Nature or being outdoors,Social/Family bonding,Stress Relief,Competition with friends,Because I had free time			2	3	4	5	6	1					5	3	No change		Somewhat safe	21-29	Male	More than $150,000
AR	My income was reduced													A lot more	Sport or Thrill,Nature or being outdoors,Social/Family bonding,Because I had free time													Sport or Thrill,Nature or being outdoors,Social/Family bonding,Stress Relief,Because I had free time			4	3	5	2		1					2	30	No change		Extremely safe	21-29	Male	$40,000 - $49,999
AR	My income was reduced,My work hours were reduced (independent from income),My level of mental stress increased				2	1				3				A lot more	Nature or being outdoors,Social/Family bonding,Stress Relief				3	2	1							Food,Nature or being outdoors,Social/Family bonding,Stress Relief,Because I had free time		3		4	5	2		1					5	15	No change		Extremely safe	50-59	Female	$100,000 - $149,999
AR	My income was reduced,I lost my job,My physical health declined,My level of mental stress increased													A little more	Food,Sport or Thrill,Nature or being outdoors													Nature or being outdoors,Stress Relief,Because I had free time				3		2		1					5	30	Some closed	Bathrooms	Extremely safe	50-59	Female	$40,000 - $49,999
AR	My level of mental stress increased													A lot less	Sport or Thrill,Nature or being outdoors,Social/Family bonding,Stress Relief,Because I had free time,To get away from people			5	3	6	2		4	1				Stress Relief,Because I had free time						2		1					10	0	No change		Extremely safe	18-20	Male	More than $150,000
AR	My income was reduced,My work hours were reduced (independent from income),My level of mental stress increased				1	2				3				A lot more	Sport or Thrill,Nature or being outdoors,To get away from people			2	1					3				Stress Relief,Because I had free time						2		1					5	6	No change		Somewhat safe	40-49	Female	$80,000 - $89,999
AR	An immediate family member contracted Coronavirus (COVID-19)													A lot more	Sport or Thrill,Nature or being outdoors,Social/Family bonding,Because I had free time			1	2	3			4					Social/Family bonding,Stress Relief,Because I had free time					2	3		1					10	30	No change		Extremely safe	40-49	Female	$100,000 - $149,999
AR	I was not negatively affected													A little less	Sport or Thrill,Nature or being outdoors													Social/Family bonding,Stress Relief,Because I had free time					2	3		1					11	8	No change		Extremely safe	60 or older	Male	$100,000 - $149,999
AR	My level of mental stress increased													A little less	Nature or being outdoors,Stress Relief,Because I had free time				1		3		2					Nature or being outdoors,Stress Relief,Because I had free time				2		3		1					5	7	No change		Extremely safe	50-59	Male	$50,000 - $59,999
AR	My level of mental stress increased													A little more	Food,Sport or Thrill,Nature or being outdoors,Social/Family bonding,Stress Relief,Because I had free time		5	1	3	4	2		6					Food,Sport or Thrill,Nature or being outdoors,Social/Family bonding,Stress Relief,Because I had free time		6	2	3	5	4		1					3	11	No change		Extremely safe	40-49	Male	$90,000 - $99,999
AR	My income was reduced,My work hours were reduced (independent from income),My level of mental stress increased													A lot more	Food,Sport or Thrill,Nature or being outdoors,Social/Family bonding		4	1	2	3								Sport or Thrill,Nature or being outdoors,Social/Family bonding,Stress Relief,Because I had free time			4	3	2	5		1					2	6	No change		Extremely safe	40-49	Male	$100,000 - $149,999
AR	I was not negatively affected													A lot more	Sport or Thrill,Nature or being outdoors,Social/Family bonding,Stress Relief													Sport or Thrill,Nature or being outdoors,Social/Family bonding,Stress Relief,Because I had free time			2	3	4	5		1					5	10	Some closed	ramps closed, cabins closed, parks closed	Extremely safe	50-59	Female	$90,000 - $99,999
AR	I was not negatively affected													About the same	Food,Sport or Thrill,Nature or being outdoors,Social/Family bonding,Stress Relief,Because I had free time,To get away from people		3	4	2	1	5		6	7				Food,Sport or Thrill,Nature or being outdoors,Social/Family bonding,Stress Relief,Because I had free time		4	5	3	2	6		1					10	10	No change		Extremely safe	21-29	Male	$100,000 - $149,999
AR	My income was reduced,I was not negatively affected													About the same	Food,Sport or Thrill,Nature or being outdoors,Social/Family bonding,Because I had free time,To get away from people		4	5	1	2			3	6				Nature or being outdoors,Social/Family bonding,Because I had free time				3	2			1					7	8	No change		Extremely safe	21-29	Female	$20,000 - $29,999
AR	My level of mental stress increased,I was not negatively affected													A lot more	Nature or being outdoors,Social/Family bonding,Because I had free time				2	1			3					Nature or being outdoors,Social/Family bonding,Because I had free time				3	2			1					9	17	Some closed	boat ramps closed	Extremely safe	30-39	Female	$90,000 - $99,999
AR	My work hours were reduced (independent from income)													About the same	Food,Sport or Thrill,Nature or being outdoors,Social/Family bonding,Because I had free time		5	3	4	2			1					Food,Sport or Thrill,Nature or being outdoors,Social/Family bonding,Because I had free time		5	3	4	2			1					1	0	No change		Somewhat safe	30-39	Male	$60,000 - $69,999
AR	I lost my job,My level of mental stress increased													A little more	Food,Nature or being outdoors,Social/Family bonding		2		3	1								Food,Nature or being outdoors,Social/Family bonding,Because I had free time		3		4	2			1					3	5	No change		Extremely safe	18-20	Female	$60,000 - $69,999
AR	My income was reduced,My level of mental stress increased													A lot more	Food,Social/Family bonding,Stress Relief,To get away from people													Food,Nature or being outdoors,Social/Family bonding,Because I had free time		2		4	3			1					3	10	No change		Extremely safe	40-49	Male	$70,000 - $79,999
AR	Other (describe)	Extended family members contracted virus and one died												About the same	Sport or Thrill,Nature or being outdoors,Social/Family bonding			2	3	1								Sport or Thrill,Nature or being outdoors,Social/Family bonding,Because I had free time			2	3	4			1					2	3	No change		Extremely safe	50-59	Female	$100,000 - $149,999
AR	I was not negatively affected													About the same	Food,Nature or being outdoors,Social/Family bonding,Because I had free time		2		3	4			1					Food,Nature or being outdoors,Social/Family bonding,Because I had free time		2		3	4			1					3	1	No change		Extremely safe	40-49	Male	$50,000 - $59,999
AR	My work hours were reduced (independent from income),My level of mental stress increased													About the same	Food,Nature or being outdoors,Because I had free time													Food,Nature or being outdoors,Because I had free time		3		2				1					10	10	Some closed	boat ramp closed	Extremely safe	50-59	Male	$80,000 - $89,999
AR	My income was reduced,My work hours were reduced (independent from income),I lost my job,I lost childcare and took care of my kids during the day,My physical health declined,My level of mental stress increased				2	4	1	5	6	3				About the same	Nature or being outdoors,Because I had free time				2				1					Nature or being outdoors,Because I had free time				2				1					5	4	Some closed		Somewhat safe	30-39	Female	$60,000 - $69,999
AR	I was not negatively affected													A little more	Nature or being outdoors,Because I had free time				2				1					Nature or being outdoors,Because I had free time				2				1					6	10	No change		Somewhat safe	30-39	Female	$70,000 - $79,999
AR	My work hours were reduced (independent from income)													A lot more	Sport or Thrill,Nature or being outdoors,Social/Family bonding,Stress Relief,To get away from people			1	3	2	5			4				Sport or Thrill,Nature or being outdoors,Because I had free time			2	3				1					6	15	No change		Extremely safe	50-59	Male	More than $150,000
AR	I was not negatively affected,Other (describe)	Dental school clinic was shut down												About the same	Sport or Thrill													Sport or Thrill,Nature or being outdoors,Because I had free time			2	3				1					5	2	No change		Extremely safe	21-29	Male	Less than $10,000
AR	My level of mental stress increased,I was not negatively affected									1	2			About the same	Food,Sport or Thrill,Nature or being outdoors,Social/Family bonding,Stress Relief		5	4	2	1	3							Because I had free time								1					7	15	Some closed	Boat ramps closed, parks closed	Extremely safe	50-59	Male	More than $150,000
AR	My income was reduced,My work hours were reduced (independent from income)				1	2								A lot more	Sport or Thrill,Nature or being outdoors,Social/Family bonding,Competition with friends			1	2	3		4						Sport or Thrill,Nature or being outdoors,Social/Family bonding,Competition with friends,Because I had free time			1	3	4		5	2					29	16	No change		Extremely safe	30-39	Male	More than $150,000
AR	My work hours were reduced (independent from income),My level of mental stress increased					1				2				A little less	Stress Relief,Because I had free time						1		2					Stress Relief,Because I had free time						1		2					15	2	No change		Extremely safe	40-49	Male	$50,000 - $59,999
AR	I was not negatively affected													A lot more	Social/Family bonding													Social/Family bonding,Stress Relief,Because I had free time					1	3		2					1	15	No change		Extremely safe	60 or older	Female	$100,000 - $149,999
AR	My income was reduced,My work hours were reduced (independent from income),My level of mental stress increased													About the same	Nature or being outdoors,Social/Family bonding,Stress Relief				1	2	3							Nature or being outdoors,Stress Relief,Because I had free time				1		3		2					3	3	No change		Extremely safe	50-59	Female	$70,000 - $79,999
AR	I contracted Coronavirus (COVID-19),An immediate family member contracted Coronavirus (COVID-19),My income was reduced,My work hours were reduced (independent from income),My level of mental stress increased													A little more	Nature or being outdoors,Stress Relief,Because I had free time													Nature or being outdoors,Stress Relief,Because I had free time				1		3		2					5	8	No change		Extremely safe	30-39	Female	$60,000 - $69,999
AR	My income was reduced,My work hours were reduced (independent from income)				1	2								A lot more	Food,Sport or Thrill,Nature or being outdoors,Social/Family bonding,Stress Relief,Because I had free time		3	4	1	5	2		6					Food,Sport or Thrill,Nature or being outdoors,Stress Relief,Because I had free time		3	4	1		5		2					7	15	No change		Extremely safe	30-39	Male	$90,000 - $99,999
AR	My income was reduced,My work hours were reduced (independent from income)				2	1								A lot more	Nature or being outdoors,Social/Family bonding				2	1								Nature or being outdoors,Social/Family bonding,Because I had free time				3	1			2					1	3	No change		Somewhat safe	30-39	Female	$60,000 - $69,999
AR	My level of mental stress increased													About the same	Nature or being outdoors,Because I had free time				1				2					Nature or being outdoors,Because I had free time				1				2					5	5	No change		Somewhat safe	30-39	Male	$30,000 - $39,999
AR	My income was reduced,I lost childcare and took care of my kids during the day,My level of mental stress increased													About the same	Food,Sport or Thrill,Nature or being outdoors,Social/Family bonding													Nature or being outdoors,Because I had free time				1				2					31	33	No change		Extremely safe	40-49	Male	$60,000 - $69,999
AR	Other (describe)	I was furloughed for two months												A lot more	Food,Nature or being outdoors,Stress Relief,Because I had free time		1		2		3		4					Food,Because I had free time		1						2					30	50	No change		Extremely safe	40-49	Male	$100,000 - $149,999
AR	My income was reduced,My level of mental stress increased				1					2				A lot more	Food,Sport or Thrill,Nature or being outdoors,Social/Family bonding,Stress Relief,Competition with friends,Because I had free time		5	1	2	3	6	4	7					Food,Sport or Thrill,Nature or being outdoors,Social/Family bonding,Stress Relief,Competition with friends,Because I had free time		5	1	4	6	7	2	3					36	36	No change		Extremely safe	40-49	Male
AR	My income was reduced,I lost childcare and took care of my kids during the day				2			1						About the same	Sport or Thrill,Nature or being outdoors,Stress Relief,Competition with friends,Because I had free time,To get away from people													Sport or Thrill,Nature or being outdoors,Competition with friends,Because I had free time			2	1			4	3					20	25	Some closed		Extremely safe	18-20	Male	$100,000 - $149,999
AR	My income was reduced,I lost my job,My level of mental stress increased				2		1			3				A little more	Sport or Thrill,Nature or being outdoors,Stress Relief,Because I had free time,To get away from people			5	2		1		3	4				Nature or being outdoors,Stress Relief,Because I had free time				2		1		3					5	15	Some closed	Some parks and public access areas closed	Extremely safe	40-49	Male	$40,000 - $49,999
AR	My level of mental stress increased													A little more	Sport or Thrill,Nature or being outdoors,Social/Family bonding,Stress Relief			4	2	1	3							Sport or Thrill,Nature or being outdoors,Social/Family bonding,Stress Relief,Because I had free time			5	4	1	2		3					1	2	No change		Extremely safe	40-49	Female	$100,000 - $149,999
AR	My level of mental stress increased,Other (describe)	Loss of physical contact with family, friends and church activities								1		2	Loss of physical contact with family, friends & church activities	A little more	Nature or being outdoors,Social/Family bonding,Stress Relief,Because I had free time				1	4	2		3					Nature or being outdoors,Social/Family bonding,Stress Relief,Because I had free time				1	4	2		3					15	11	No change		Extremely safe	60 or older	Male	$30,000 - $39,999
AR	I was not negatively affected													A little more	Food,Nature or being outdoors,Stress Relief		3		1		2							Food,Nature or being outdoors,Stress Relief,Because I had free time		4		1		2		3						2	No change		Extremely safe	40-49	Male	More than $150,000
AR	I lost my job,My level of mental stress increased						1			2				A little more	Sport or Thrill,Nature or being outdoors,Social/Family bonding,Stress Relief,Because I had free time,To get away from people			4	2	3	1		5	6				Nature or being outdoors,Stress Relief,Because I had free time				1		2		3					2	6	No change		Extremely safe	30-39	Male	$70,000 - $79,999
AR	An immediate family member contracted Coronavirus (COVID-19),My level of mental stress increased			1						2				A lot more	Sport or Thrill,Nature or being outdoors,Social/Family bonding,Stress Relief,Because I had free time			2	1	3	4		5					Nature or being outdoors,Stress Relief,Because I had free time				1		2		3					10	5	No change		Extremely safe	50-59	Male	More than $150,000
AR	My work hours were reduced (independent from income),My physical health declined,My level of mental stress increased					2			3	1				A little more	Nature or being outdoors,Social/Family bonding,I do not typically fish				2	1							3	Nature or being outdoors,Social/Family bonding,Stress Relief,Because I had free time				2	1	4		3					0	5	Some closed	Public places closed due to covid 19	Somewhat safe	21-29	Male	$50,000 - $59,999
AR	My income was reduced,My work hours were reduced (independent from income),I lost my job,I lost childcare and took care of my kids during the day,Other (describe)	Currently being tested for covid			5	4	3	2				1	Tested for covid	A lot more	Social/Family bonding													Nature or being outdoors,Social/Family bonding,Stress Relief,Because I had free time				2	1	4		3					1	4	No change		Extremely safe	21-29	Female	$40,000 - $49,999
AR	I was not negatively affected													A little more	Nature or being outdoors,Social/Family bonding,Because I had free time				1	2			3					Nature or being outdoors,Social/Family bonding,Stress Relief,Because I had free time				1	2	4		3					5	4	No change		Extremely safe	40-49	Male	$80,000 - $89,999
AR	My level of mental stress increased,I was not negatively affected,Other (describe)	Can’t easily travel or vacation								1	3	2	Can’t vacation or travel	A little more	Sport or Thrill,Nature or being outdoors,Because I had free time			1	2				3					Sport or Thrill,Nature or being outdoors,Stress Relief,Because I had free time			1	2		4		3					20	15	No change		Extremely safe	60 or older	Male	More than $150,000
AR	My work hours were reduced (independent from income)													About the same	Sport or Thrill,Nature or being outdoors,Social/Family bonding,Because I had free time			4	2	1			3					Sport or Thrill,Nature or being outdoors,Social/Family bonding,Because I had free time			4	2	1			3					5	3	No change		Extremely safe	40-49	Male	More than $150,000
AR	My income was reduced													A little more	Social/Family bonding													Food,Nature or being outdoors,Social/Family bonding,Because I had free time		4		2	1			3					7	5	No change		Extremely safe	50-59	Female	$90,000 - $99,999
AR	My income was reduced,I lost my job,I was not negatively affected													About the same	Food,Sport or Thrill,Nature or being outdoors,Social/Family bonding,Because I had free time		5	4	2	1			3					Nature or being outdoors,Social/Family bonding,Because I had free time				2	1			3					15	10	Some closed		Extremely safe	30-39	Female	$90,000 - $99,999
AR	I was not negatively affected													A little more	Sport or Thrill,Nature or being outdoors,Social/Family bonding,Because I had free time			4	2	1			3					Sport or Thrill,Nature or being outdoors,Social/Family bonding,Because I had free time			4	1	2			3					1	4	No change		Extremely safe	40-49	Male	More than $150,000
AR	My income was reduced,I lost my job				1		2							About the same	Nature or being outdoors,Social/Family bonding,I do not typically fish													Food,Nature or being outdoors,Social/Family bonding,Because I had free time		4		1	2			3					12	12	No change		Extremely safe	30-39	Female	$70,000 - $79,999
AR	My level of mental stress increased													About the same	Food,Nature or being outdoors,Social/Family bonding,Because I had free time		4		1	2			3					Nature or being outdoors,Social/Family bonding,Because I had free time				1	2			3					5	5	No change		Extremely safe	21-29	Female	More than $150,000
AR	I was not negatively affected													A little more	Sport or Thrill,Nature or being outdoors,Because I had free time			2	1				3					Sport or Thrill,Nature or being outdoors,Because I had free time			2	1				3					10	15	No change		Extremely safe	21-29	Male	$60,000 - $69,999
AR	I was not negatively affected													About the same	Nature or being outdoors,Competition with friends,Because I had free time													Nature or being outdoors,Social/Family bonding,Competition with friends,Because I had free time				3	1		2	4					7	5	No change		Somewhat safe	21-29	Male	$60,000 - $69,999
AR	I was not negatively affected													About the same	Food,Sport or Thrill,Nature or being outdoors,Competition with friends		4	1	2			3						Food,Sport or Thrill,Nature or being outdoors,Competition with friends,Because I had free time		5	1	2			3	4					40	40	No change		Extremely safe	21-29	Male	$20,000 - $29,999
AR	I was not negatively affected													About the same	Sport or Thrill,Nature or being outdoors,Social/Family bonding,Stress Relief,Competition with friends,Because I had free time			1	2	3	5	6	4					Sport or Thrill,Nature or being outdoors,Social/Family bonding,Stress Relief,Competition with friends,Because I had free time			2	1	3	6	5	4						4	No change		Extremely safe	21-29	Female	$100,000 - $149,999
AR	An immediate family member contracted Coronavirus (COVID-19),My income was reduced,My level of mental stress increased			2	3					1				A little more	Food,Sport or Thrill,Nature or being outdoors,Stress Relief,Because I had free time		5	4	2		1		3					Food,Sport or Thrill,Nature or being outdoors,Social/Family bonding,Stress Relief,Because I had free time		6	5	3	2	1		4					20	25	No change		Extremely safe	50-59	Female	More than $150,000
AR	I lost my job,My level of mental stress increased						1			2				A lot more	Sport or Thrill,Nature or being outdoors,Social/Family bonding,Stress Relief			3	1	4	2							Nature or being outdoors,Social/Family bonding,Stress Relief,Because I had free time				2	3	1		4					5	10	No change		Extremely safe	21-29	Male	$30,000 - $39,999
AR	My level of mental stress increased													A little more	Nature or being outdoors,Social/Family bonding,Stress Relief													Nature or being outdoors,Social/Family bonding,Stress Relief,Because I had free time				2	3	1		4					7	12	No change		Extremely safe	30-39	Male	$100,000 - $149,999
AR	I was not negatively affected													About the same	Sport or Thrill,Nature or being outdoors,Stress Relief			3	1		2							Sport or Thrill,Nature or being outdoors,Stress Relief,Because I had free time			3	1		2		4					5	8	No change		Extremely safe	40-49	Male	More than $150,000
AR	I was not negatively affected													A lot more	Sport or Thrill,Nature or being outdoors,Stress Relief,Because I had free time			1	3		2		4					Sport or Thrill,Nature or being outdoors,Stress Relief,Because I had free time			1	3		2		4					27	35	No change		Extremely safe	60 or older	Male	More than $150,000
AR	My work hours were reduced (independent from income)													A lot more	Food,Sport or Thrill,Nature or being outdoors,Social/Family bonding,Stress Relief		3	5	1	4	2							Food,Sport or Thrill,Nature or being outdoors,Social/Family bonding,Stress Relief,Because I had free time		5	6	2	1	3		4					2	6	No change		Extremely safe	21-29	Male	$40,000 - $49,999
AR	My work hours were reduced (independent from income),I lost childcare and took care of my kids during the day,My level of mental stress increased													A lot more	Nature or being outdoors,Social/Family bonding,Stress Relief,Because I had free time				1	2	3		4					Nature or being outdoors,Social/Family bonding,Stress Relief,Because I had free time				2	1	3		4					4	12	No change		Extremely safe	40-49	Male	$90,000 - $99,999
AR	My income was reduced,My work hours were reduced (independent from income),I lost my job,My level of mental stress increased				2	3	1			4				A lot less	Nature or being outdoors,Social/Family bonding,Stress Relief,Because I had free time				1	2	3		4					Nature or being outdoors,Social/Family bonding,Stress Relief,Because I had free time				1	2	3		4					10	17	Some closed	Public access closed	Extremely safe	40-49	Male	$100,000 - $149,999
AR	I contracted Coronavirus (COVID-19)													A little more	Sport or Thrill,Social/Family bonding,Stress Relief													Sport or Thrill,Social/Family bonding,Stress Relief,Because I had free time			1		2	3		4					2	5	No change		Extremely safe	40-49	Female	$100,000 - $149,999
AR	My level of mental stress increased													A lot more	Other	I did not fish before the pandemic.												Food,Sport or Thrill,Nature or being outdoors,Social/Family bonding,Stress Relief,Because I had free time		6	1	2	5	3		4					0	9	Some closed	Certain boat ramps and access points on bank	Extremely safe	21-29	Male	$20,000 - $29,999
AR	I was not negatively affected													About the same	Sport or Thrill,Nature or being outdoors													Sport or Thrill,Nature or being outdoors,Stress Relief,Because I had free time			2	1		3		4					25	25	No change		Extremely safe	40-49	Male	More than $150,000
AR	My level of mental stress increased,I was not negatively affected									2	1			A lot more	Sport or Thrill,Nature or being outdoors,Stress Relief,Because I had free time			1	3		2		4					Sport or Thrill,Nature or being outdoors,Stress Relief,Because I had free time			1	2		3		4					5	10	No change		Extremely safe	30-39	Male	$80,000 - $89,999
AR	I was not negatively affected													A lot more	Sport or Thrill,Nature or being outdoors,Social/Family bonding,To get away from people			1	3	2				4				Sport or Thrill,Nature or being outdoors,Social/Family bonding,Stress Relief,Because I had free time			1	2	3	5		4					15	25	Some closed	Boat ramp closed	Extremely safe	21-29	Male	$70,000 - $79,999
AR	My income was reduced,My level of mental stress increased,Other (describe)	Voluntary early retiremenr due to downsizing of workforce.												About the same	Food,Sport or Thrill,Nature or being outdoors,Social/Family bonding,Stress Relief		5	3	1	2	4							Food,Sport or Thrill,Nature or being outdoors,Social/Family bonding,Stress Relief,Because I had free time		5	3	1	2	6		4					10	8	Some closed	Marina closed	Extremely safe	60 or older	Male	More than $150,000
AR	I was not negatively affected													A lot less	Food,Sport or Thrill,Nature or being outdoors,Because I had free time		1	3	2				4					Food,Sport or Thrill,Nature or being outdoors,Because I had free time		1	3	2				4					30	3	No change		Extremely safe	40-49	Male	$60,000 - $69,999
AR	Other (describe)	never had Covid 19												About the same	Food,Sport or Thrill,Nature or being outdoors,Because I had free time		1	2	3				4					Food,Sport or Thrill,Nature or being outdoors,Because I had free time		1	2	3				4					31	15	Some closed	parks closed	Extremely safe	50-59	Female	$30,000 - $39,999
AR	Other (describe)	I think it's all BS!!												About the same	Food,Sport or Thrill,Nature or being outdoors,Social/Family bonding,Competition with friends,Because I had free time		6	2	3	1		4	5					Food,Sport or Thrill,Nature or being outdoors,Social/Family bonding,Competition with friends,Because I had free time		6	2	3	1		4	5					5	5	No change		Extremely safe	50-59	Male	$100,000 - $149,999
AR	An immediate family member contracted Coronavirus (COVID-19),My income was reduced,My work hours were reduced (independent from income)			3	1	2								A little more	Sport or Thrill													Sport or Thrill,Nature or being outdoors,Social/Family bonding,Competition with friends,Because I had free time			1	3	2		4	5					20	31	No change		Extremely safe	40-49	Male	$100,000 - $149,999
AR	I was not negatively affected													A little more	Food,Sport or Thrill,Nature or being outdoors,Social/Family bonding,Stress Relief,Competition with friends,Because I had free time,To get away from people		2	1	3	5	4	6	8	7				Food,Sport or Thrill,Nature or being outdoors,Stress Relief,Because I had free time		2	3	4		1		5					7	10	No change		Extremely safe	17 or younger	Female	$20,000 - $29,999
AR	My level of mental stress increased													About the same	Sport or Thrill,Nature or being outdoors,Social/Family bonding,Stress Relief,To get away from people			1	3	2	4			5				Sport or Thrill,Nature or being outdoors,Social/Family bonding,Stress Relief,Because I had free time			3	4	1	2		5					5	6	No change		Extremely safe	50-59	Female	$70,000 - $79,999
AR	My income was reduced,My work hours were reduced (independent from income),My physical health declined,My level of mental stress increased				1	2			3	4				About the same	Sport or Thrill,Nature or being outdoors,Social/Family bonding,Stress Relief,Because I had free time,To get away from people			3	1	2	6		5	4				Sport or Thrill,Nature or being outdoors,Social/Family bonding,Stress Relief,Because I had free time			4	1	2	3		5					5	5	No change		Extremely safe	30-39	Male	$70,000 - $79,999
AR	My work hours were reduced (independent from income),I lost childcare and took care of my kids during the day,My level of mental stress increased													A lot more	Sport or Thrill,Nature or being outdoors,Social/Family bonding,Stress Relief,Because I had free time,To get away from people			1	2	3	5		6	4				Sport or Thrill,Nature or being outdoors,Social/Family bonding,Stress Relief,Because I had free time			1	2	4	3		5					25	42	No change		Extremely safe	40-49	Male	$90,000 - $99,999
AR	I was not negatively affected													A little more	Food,Sport or Thrill,Nature or being outdoors,Social/Family bonding,Stress Relief,Because I had free time		5	4	2	1	3		6					Food,Sport or Thrill,Nature or being outdoors,Social/Family bonding,Stress Relief,Because I had free time		6	3	2	1	4		5					7	12	Some closed		Extremely safe	30-39	Male	$100,000 - $149,999
AR	I was not negatively affected													About the same	Food,Sport or Thrill,Nature or being outdoors,Social/Family bonding,Stress Relief,Because I had free time		6	3	2	1	4		5					Sport or Thrill,Nature or being outdoors,Social/Family bonding,Stress Relief,Because I had free time			3	2	1	4		5					5	3	No change		Extremely safe	21-29	Male	$20,000 - $29,999
AR	My work hours were reduced (independent from income),Other (describe)	I was laid off but my income increased				1						2		A lot more	Food,Sport or Thrill,Nature or being outdoors,Social/Family bonding,Stress Relief		4	1	2	3	5							Sport or Thrill,Nature or being outdoors,Social/Family bonding,Stress Relief,Because I had free time			2	1	3	4		5					7	16	No change		Extremely safe	50-59	Female	$100,000 - $149,999
AR	My level of mental stress increased													A lot less	Sport or Thrill,Nature or being outdoors,Social/Family bonding,Stress Relief													Sport or Thrill,Nature or being outdoors,Social/Family bonding,Stress Relief,Because I had free time			1	2	3	4		5					5	2	Some closed	Parks closed	Somewhat unsafe	50-59	Female	Less than $10,000
AR	My income was reduced,My work hours were reduced (independent from income),I lost my job,I was not negatively affected				1	2	3				4			A lot more	Food,Sport or Thrill,Nature or being outdoors,Stress Relief,Because I had free time		5	4	2		3		1					Food,Sport or Thrill,Nature or being outdoors,Stress Relief,Because I had free time		1	2	3		4		5					20	45	No change		Extremely safe	21-29	Male	Less than $10,000
AR	My level of mental stress increased													A little more	Food,Sport or Thrill,Nature or being outdoors,Social/Family bonding													Food,Sport or Thrill,Nature or being outdoors,Social/Family bonding,Stress Relief,Because I had free time		3	4	1	2	6		5					15	24	No change		Extremely safe	50-59	Female	$30,000 - $39,999
AR	I was not negatively affected													About the same	Food,Sport or Thrill,Nature or being outdoors,Because I had free time		3	1	2				4					Food,Sport or Thrill,Nature or being outdoors,Social/Family bonding,Because I had free time		4	1	2	3			5					12	14	No change		Somewhat safe	60 or older	Male	$50,000 - $59,999
AR	My work hours were reduced (independent from income),My level of mental stress increased					2				1					Food,Sport or Thrill,Nature or being outdoors,Social/Family bonding,Stress Relief,Competition with friends		6	1	2	3	4	5						Food,Sport or Thrill,Nature or being outdoors,Social/Family bonding,Stress Relief,Competition with friends,Because I had free time		7	1	2	3	4	5	6					0		No change		Extremely safe	50-59	Male	$100,000 - $149,999
AR	My work hours were reduced (independent from income),My level of mental stress increased,Other (describe)	I lost several hours of work				1				2		3		A lot more	Food,Nature or being outdoors,Stress Relief,Competition with friends,Because I had free time		2		1		3	4	5					Food,Nature or being outdoors,Social/Family bonding,Stress Relief,Competition with friends,Because I had free time		1		2	3	4	5	6					40	40	Some closed	Boat ramps closed	Extremely safe	50-59	Female	Less than $10,000
AR	I was not negatively affected										1			About the same	Food,Sport or Thrill,Nature or being outdoors,Social/Family bonding,Stress Relief,Because I had free time,To get away from people		2	5	3	6	1		7	4				Food,Sport or Thrill,Nature or being outdoors,Social/Family bonding,Stress Relief,Because I had free time		2	4	3	5	1		6					15	15	Some closed	Parks closed	Extremely safe	21-29	Male	$50,000 - $59,999
AR	My level of mental stress increased													About the same	Food,Sport or Thrill,Nature or being outdoors,Social/Family bonding,Stress Relief,Competition with friends		3	5	6	1	2	4						Food,Sport or Thrill,Nature or being outdoors,Social/Family bonding,Stress Relief,Competition with friends,Because I had free time		1	3	4	5	6	2	7					11	4	No change		Extremely safe	40-49	Male
AR														About the same	Food,Sport or Thrill,Nature or being outdoors,Social/Family bonding,Stress Relief,Competition with friends,Because I had free time													Food,Sport or Thrill,Nature or being outdoors,Social/Family bonding,Stress Relief,Competition with friends,Because I had free time		4	1	2	3	6	5	7					8	8	Some closed		Extremely safe	30-39	Female	$100,000 - $149,999
AR	I lost childcare and took care of my kids during the day													A little more	Food,Sport or Thrill,Nature or being outdoors,Social/Family bonding,Stress Relief,Competition with friends,Because I had free time,To get away from people		3	1	4	5	2	6	7	8				Food,Sport or Thrill,Nature or being outdoors,Social/Family bonding,Stress Relief,Competition with friends,Because I had free time		4	1	3	5	2	6	7					40	45	Some closed	Boat ramp on Corp of engineers	Extremely safe	40-49	Male	$40,000 - $49,999
AR	I was not negatively affected													About the same	Food,Sport or Thrill,Nature or being outdoors,Social/Family bonding,Stress Relief,Competition with friends,Because I had free time		1	2	3	4	6	7	5					Food,Sport or Thrill,Nature or being outdoors,Social/Family bonding,Stress Relief,Competition with friends,Because I had free time		3	4	1	2	5	6	7					10	10	Some closed	Ramps and camping closed and bathrooms	Extremely safe	50-59	Male	$100,000 - $149,999
AR	My work hours were reduced (independent from income)													About the same	Food,Sport or Thrill,Nature or being outdoors,Social/Family bonding,Stress Relief,Competition with friends,Because I had free time		4	2	1	3	5	6	7					Food,Sport or Thrill,Nature or being outdoors,Social/Family bonding,Stress Relief,Competition with friends,Because I had free time		4	2	1	3	5	6	7					5	0	No change		Somewhat safe	21-29	Female	$30,000 - $39,999
AR	I was not negatively affected													About the same	Food,Sport or Thrill,Nature or being outdoors,Social/Family bonding,Stress Relief,Competition with friends		3	4	5	6	2	1						Food,Sport or Thrill,Nature or being outdoors,Social/Family bonding,Stress Relief,Competition with friends		4	6	5	3	2	1						20	30	No change	I fish below Beaver Lake Dam and the only think that restricted fishing this year was the river being as high as I have seen it restricting anglers to only fishing in certain areas for trout.	Extremely safe	21-29	Male	$80,000 - $89,999
AR	My income was reduced													A lot less	Food,Sport or Thrill,Nature or being outdoors,Social/Family bonding,Because I had free time		4	3	2	1			5					Sport or Thrill,Nature or being outdoors,Competition with friends			3	2			1						5	1	No change		Extremely safe	30-39	Male	More than $150,000
AR	My income was reduced,My work hours were reduced (independent from income)													A little more	Food,Sport or Thrill,Nature or being outdoors,Competition with friends		1	2	4			3						Food,Sport or Thrill,Nature or being outdoors,Competition with friends		2	3	4			1						15	20	No change		Somewhat safe	50-59	Male	$100,000 - $149,999
AR	I was not negatively affected													About the same	Sport or Thrill,Nature or being outdoors,Social/Family bonding,Stress Relief,Competition with friends			3	5	1	4	2						Sport or Thrill,Nature or being outdoors,Social/Family bonding,Stress Relief,Competition with friends			3	5	1	4	2						5	10	No change		Extremely safe	40-49	Male	More than $150,000
AR	An immediate family member contracted Coronavirus (COVID-19),My income was reduced			2	1									A little less	Food,Sport or Thrill,Nature or being outdoors,Social/Family bonding,Stress Relief,Competition with friends		5	1	4	3	2	6						Food,Sport or Thrill,Nature or being outdoors,Social/Family bonding,Stress Relief,Competition with friends		5	1	3	6	4	2						3	1	No change		Somewhat safe	21-29	Male	$100,000 - $149,999
AR	My income was reduced,My work hours were reduced (independent from income)													A little more	Sport or Thrill,Nature or being outdoors,Social/Family bonding,Stress Relief,Competition with friends			1	4	3	5	2						Sport or Thrill,Nature or being outdoors,Social/Family bonding,Stress Relief,Competition with friends			1	4	3	5	2						40	40	Some closed	Closed	Extremely safe	40-49	Male	$100,000 - $149,999
AR	My level of mental stress increased													About the same	Food,Sport or Thrill,Social/Family bonding,Stress Relief,Competition with friends		5	4		3	1	2						Food,Sport or Thrill,Social/Family bonding,Stress Relief,Competition with friends		5	4		2	1	3						14	17	No change		Extremely safe	40-49	Male	$50,000 - $59,999
AR	My level of mental stress increased									1				A lot less	Sport or Thrill,Stress Relief,Competition with friends			1			2	3						Sport or Thrill,Stress Relief,Competition with friends			1			2	3						15	9	No change		Somewhat safe	50-59	Male	More than $150,000
AR	My level of mental stress increased													A little less	Food,Sport or Thrill,Nature or being outdoors,Social/Family bonding,Stress Relief,Competition with friends		6	1	2	3	5	4						Nature or being outdoors,Social/Family bonding,Stress Relief,Competition with friends				1	2	4	3						10	1	No change		Extremely safe	40-49	Male	$100,000 - $149,999
AR	I lost my job													A little more	Food,Sport or Thrill,Nature or being outdoors,Stress Relief,Competition with friends		1	2	4		5	3						Food,Sport or Thrill,Nature or being outdoors,Stress Relief,Competition with friends		1	2	4		5	3						30	50	No change		Extremely safe	30-39	Male	$80,000 - $89,999
AR	I was not negatively affected													About the same	Sport or Thrill,Nature or being outdoors,Competition with friends			2	1			3						Sport or Thrill,Nature or being outdoors,Competition with friends			2	1			3						9	9	Some closed	Ramps	Extremely safe	21-29	Male	$100,000 - $149,999
AR	I was not negatively affected													A lot more	Food,Sport or Thrill,Nature or being outdoors,Social/Family bonding,Stress Relief,Competition with friends		6	3	2	1	4	5						Food,Sport or Thrill,Nature or being outdoors,Social/Family bonding,Stress Relief,Competition with friends		6	5	2	1	3	4						10	30	No change		Extremely safe	50-59	Female	$50,000 - $59,999
AR	Other (describe)	I am still waiting to see if this is going to effect my income. Not enough time has passed.												About the same	Sport or Thrill,Nature or being outdoors,Stress Relief,Competition with friends													Sport or Thrill,Nature or being outdoors,Stress Relief,Competition with friends			1	2		3	4						15	15	Some closed	The water level was lowered at Bear Creek in Marianna AR. The water did not cover the ramp. This is in a National Forrest and the Forrest would not fix the overflow problems.	Extremely safe	50-59	Male
AR	I contracted Coronavirus (COVID-19),My income was reduced,My work hours were reduced (independent from income)		3		1	2								A lot less	Food,Nature or being outdoors,Stress Relief,Competition with friends,To get away from people		1		2		3	4		5				Food,Nature or being outdoors,Stress Relief,Competition with friends		1		2		3	4						12	4	Some closed	Boat ramps closed	Extremely safe	50-59	Male	$80,000 - $89,999
AR	I was not negatively affected													A lot more	Food,Sport or Thrill,Nature or being outdoors,Social/Family bonding,Competition with friends		5	3	2	1		4						Food,Sport or Thrill,Nature or being outdoors,Social/Family bonding,Competition with friends		5	3	2	1		4						12	13	No change		Extremely safe	30-39	Male	$50,000 - $59,999
AR	My income was reduced,My work hours were reduced (independent from income),My level of mental stress increased,Other (describe)	Cut hours means less money. But groceries are steadly going up in cost. Becouse of this im aldo eating a lot less			1	2				3		4		About the same	Food,Sport or Thrill,Nature or being outdoors,Social/Family bonding,Stress Relief		2	4	3	1	5							Food,Nature or being outdoors,Social/Family bonding,Stress Relief,Competition with friends		2		3	1	4	5						16	8	Some closed	Parks closed	Extremely safe	30-39	Male	$10,000 - $19,999
AR	I was not negatively affected													About the same	Food,Sport or Thrill,Nature or being outdoors,Social/Family bonding,Stress Relief,Competition with friends		6	1	4	3	2	5						Food,Sport or Thrill,Nature or being outdoors,Social/Family bonding,Stress Relief,Competition with friends		6	1	3	2	4	5						4	4	No change		Extremely safe	40-49	Male	$80,000 - $89,999
AR	My level of mental stress increased,I was not negatively affected									1	2			A little more	Food,Sport or Thrill,Nature or being outdoors,Stress Relief,Competition with friends		1	2	3		4	5						Food,Sport or Thrill,Nature or being outdoors,Stress Relief,Competition with friends		1	2	3		4	5						9	16	No change		Extremely safe	50-59	Female
AR	I was not negatively affected													A little less	Food,Sport or Thrill,Nature or being outdoors,Social/Family bonding,Stress Relief,Competition with friends		5	4	2	3	1	6						Food,Sport or Thrill,Nature or being outdoors,Social/Family bonding,Stress Relief,Competition with friends		5	3	2	4	1	6						10	10	Some closed	Camp sites closed	Extremely safe	40-49	Male	$100,000 - $149,999
AR	My income was reduced,My work hours were reduced (independent from income),My physical health declined,My level of mental stress increased				1	2			4	3				About the same	Food,Sport or Thrill,Nature or being outdoors,Social/Family bonding,Stress Relief,Competition with friends		2	1	6	3	5	4						Food,Sport or Thrill,Nature or being outdoors,Social/Family bonding,Stress Relief,Competition with friends		4	2	5	1	3	6						10	20	No change		Extremely safe	50-59	Male	More than $150,000
AR	I was not negatively affected,Other (describe)	No travel and very limited association with friends and family members.												About the same	Food,Sport or Thrill,Nature or being outdoors,Social/Family bonding,Stress Relief,Competition with friends		5	2	1	3	4	6						Food,Sport or Thrill,Nature or being outdoors,Social/Family bonding,Stress Relief,Competition with friends		5	2	1	3	4	6						1	1	No change		Extremely safe	60 or older	Male	More than $150,000
AR	My level of mental stress increased,I was not negatively affected													A little more	Sport or Thrill,Nature or being outdoors,Social/Family bonding,Stress Relief,Competition with friends			2	3	1	4	5						Food,Sport or Thrill,Nature or being outdoors,Social/Family bonding,Stress Relief,Competition with friends		2	3	4	1	5	6						20	20	No change		Extremely safe	40-49	Male	$80,000 - $89,999
AR	I was not negatively affected													About the same	Food,Sport or Thrill,Nature or being outdoors,Social/Family bonding,Stress Relief,Competition with friends													Food,Sport or Thrill,Nature or being outdoors,Social/Family bonding,Stress Relief,Competition with friends		4	3	1	2	5	6						5	4	No change		Extremely safe	60 or older	Male	More than $150,000
AR	I was not negatively affected													About the same	Food,Sport or Thrill,Nature or being outdoors,Social/Family bonding,Stress Relief,Competition with friends		1	2	3	5	4	6						Food,Sport or Thrill,Nature or being outdoors,Social/Family bonding,Stress Relief,Competition with friends		1	2	3	4	5	6						18	18	No change		Extremely safe	40-49	Male	$70,000 - $79,999
AR	My level of mental stress increased,Other (describe)	I am a nurse taking care of ICU Covid Patients with limited PPE!								1		2		A lot more	Sport or Thrill,Nature or being outdoors,Social/Family bonding			3	2	1								Sport or Thrill,Nature or being outdoors,Social/Family bonding,Stress Relief			4	3	2	1							5	20	Some closed	Boat ramps closed.	Somewhat safe	21-29	Female	$80,000 - $89,999
AR	I was not negatively affected													About the same	Food,Sport or Thrill,Nature or being outdoors,Social/Family bonding,Stress Relief													Food,Nature or being outdoors,Social/Family bonding,Stress Relief		4		3	2	1							10	12	No change		Extremely safe	40-49	Female	More than $150,000
AR	My level of mental stress increased													A little less	Stress Relief													Nature or being outdoors,Social/Family bonding,Stress Relief				3	2	1							4	1	No change		Extremely safe	50-59	Male	$50,000 - $59,999
AR	I was not negatively affected													A little more	Sport or Thrill,Nature or being outdoors,Social/Family bonding,Stress Relief			3	2	1	4							Sport or Thrill,Nature or being outdoors,Social/Family bonding,Stress Relief			3	4	2	1							6	13	No change		Extremely safe	50-59	Male	$100,000 - $149,999
AR	My level of mental stress increased													A little more	Food,Nature or being outdoors,Social/Family bonding		2		3	1								Food,Nature or being outdoors,Social/Family bonding,Stress Relief		3		4	2	1							31	45	No change		Somewhat safe	40-49	Male	$100,000 - $149,999
AR	My level of mental stress increased													A little more	Nature or being outdoors													Food,Sport or Thrill,Nature or being outdoors,Social/Family bonding,Stress Relief		5	4	2	3	1							0	5	Some closed	Ramps closed	Extremely safe	50-59	Female	$100,000 - $149,999
AR	My income was reduced													About the same	Sport or Thrill,Nature or being outdoors,Social/Family bonding,Stress Relief			3	1	4	2							Sport or Thrill,Nature or being outdoors,Social/Family bonding,Stress Relief			4	2	3	1							2	2	No change		Extremely safe	21-29	Male	$80,000 - $89,999
AR	An immediate family member contracted Coronavirus (COVID-19)													A little more	Nature or being outdoors,Social/Family bonding,Stress Relief				2	3	1							Nature or being outdoors,Social/Family bonding,Stress Relief				2	3	1							4	5	No change		Extremely safe	50-59	Male	$60,000 - $69,999
AR	My income was reduced,My work hours were reduced (independent from income),My level of mental stress increased				2	3				1				A little more	Sport or Thrill,Nature or being outdoors,Social/Family bonding,Stress Relief													Sport or Thrill,Nature or being outdoors,Social/Family bonding,Stress Relief			3	2	4	1							6	12	No change		Extremely safe	40-49	Male	More than $150,000
AR	I was not negatively affected													About the same	Food,Sport or Thrill,Nature or being outdoors,Social/Family bonding,Stress Relief		5	1	3	2	4							Food,Sport or Thrill,Nature or being outdoors,Social/Family bonding,Stress Relief		5	2	3	4	1							5	5	No change	N/A	Extremely safe	50-59	Male	$60,000 - $69,999
AR	My level of mental stress increased,I was not negatively affected													About the same	Food,Sport or Thrill,Nature or being outdoors,Social/Family bonding,Stress Relief		1	2	3	5	4							Food,Nature or being outdoors,Social/Family bonding,Stress Relief		2		3	4	1							13	5	No change		Somewhat safe	30-39	Male	$60,000 - $69,999
AR	I was not negatively affected													A little less	Sport or Thrill,Nature or being outdoors,Stress Relief			3	2		1							Sport or Thrill,Nature or being outdoors,Stress Relief			3	2		1							5	1	No change		Extremely safe	50-59	Male	More than $150,000
AR	I was not negatively affected,Other (describe)	Unable to see relatives in nursing home and unable to attend family funeral.									2	1	Not seeing relatives in nursing home	About the same	Food,Sport or Thrill,Nature or being outdoors,Social/Family bonding		3	4	1	2								Food,Sport or Thrill,Nature or being outdoors,Stress Relief		3	4	2		1							8	10	No change		Extremely safe	50-59	Male	$100,000 - $149,999
AR	My level of mental stress increased													About the same	Nature or being outdoors,Stress Relief				2		1							Nature or being outdoors,Stress Relief				2		1							12	10	No change		Extremely safe	50-59	Male	$60,000 - $69,999
AR	I was not negatively affected													A lot more	Sport or Thrill,Nature or being outdoors,Social/Family bonding,Stress Relief			3	2	1	4							Nature or being outdoors,Stress Relief				2		1							1	3	No change		Extremely safe	60 or older	Male	$60,000 - $69,999
AR	My level of mental stress increased,Other (describe)	My workload increased heavily								2		1	Workload increase	A little less	Nature or being outdoors,Social/Family bonding				2	1								Nature or being outdoors,Stress Relief				2		1							4	1	Some closed	Public parks closed	Extremely safe	21-29	Female	$30,000 - $39,999
AR	My income was reduced,My work hours were reduced (independent from income)				1	2								A lot more	Sport or Thrill,Nature or being outdoors			2	1									Nature or being outdoors,Stress Relief				2		1							20	9	Some closed	Public closed	Somewhat safe	30-39	Female	$70,000 - $79,999
AR	My level of mental stress increased													About the same	Food,Sport or Thrill,Nature or being outdoors,Social/Family bonding,Stress Relief		5	1	2	4	3							Food,Sport or Thrill,Nature or being outdoors,Stress Relief		4	2	3		1							15	15	No change		Extremely safe	50-59	Female	$60,000 - $69,999
AR	My income was reduced,My level of mental stress increased													About the same	Sport or Thrill,Nature or being outdoors,Social/Family bonding,Stress Relief			1	3	4	2							Sport or Thrill,Nature or being outdoors,Stress Relief			2	3		1							1	0	No change		Extremely safe	18-20	Male	$100,000 - $149,999
AR	My income was reduced,My work hours were reduced (independent from income),My level of mental stress increased				3	2				1				A little less	Food,Sport or Thrill,Nature or being outdoors,Social/Family bonding,Stress Relief,Competition with friends,Because I had free time,To get away from people		4	5	2	1	3	6	7	8				Food,Nature or being outdoors,Stress Relief		2		3		1							20	2	Some closed	Public parks closed and gated off	Unsure	30-39	Male	$30,000 - $39,999
AR	I was not negatively affected													About the same	Food,Sport or Thrill,Nature or being outdoors,Stress Relief		3	2	4		1							Food,Sport or Thrill,Nature or being outdoors,Stress Relief		2	3	4		1							12	12	No change		Extremely safe	60 or older	Male	$100,000 - $149,999
AR	An immediate family member contracted Coronavirus (COVID-19),I was not negatively affected			1							2			A lot less	Sport or Thrill,Stress Relief			2			1							Sport or Thrill,Stress Relief			2			1							15	6	No change		Extremely safe	50-59	Male	More than $150,000
AR	I was not negatively affected													A lot more	Nature or being outdoors													Sport or Thrill,Stress Relief			2			1							25	40	No change		Extremely safe	50-59	Male	$100,000 - $149,999
AR	My level of mental stress increased									1				A lot less	Food,Sport or Thrill,Nature or being outdoors,Stress Relief,To get away from people		4	3	5		1			2				Food,Stress Relief		2				1							10	3	Some closed	Parks closed	Extremely safe	21-29	Male	$30,000 - $39,999
AR	My level of mental stress increased,Other (describe)	Work load increased due to being an essential employee								1		2	Work load increased	A lot less	Food,Sport or Thrill,Nature or being outdoors,Social/Family bonding,Stress Relief		1	5	4	3	2							Stress Relief						1							10	3	No change		Extremely safe	30-39	Male	$70,000 - $79,999
AR	My income was reduced,My work hours were reduced (independent from income),I lost childcare and took care of my kids during the day,My level of mental stress increased				1	3		4		2				About the same	Sport or Thrill,Nature or being outdoors,Social/Family bonding,Stress Relief			4	3	1	2							Sport or Thrill,Nature or being outdoors,Social/Family bonding,Stress Relief			4	3	1	2							30	30	No change		Extremely safe	30-39	Male	More than $150,000
AR	My level of mental stress increased													A lot more	Nature or being outdoors,Social/Family bonding,Stress Relief				1	2	3							Food,Nature or being outdoors,Social/Family bonding,Stress Relief		4		3	1	2							5	14	No change		Extremely safe	60 or older	Female
AR	An immediate family member contracted Coronavirus (COVID-19),My income was reduced,My level of mental stress increased			3	2					1				A little more	Sport or Thrill,Nature or being outdoors,Social/Family bonding,Stress Relief,To get away from people			4	2	1	3			5				Nature or being outdoors,Social/Family bonding,Stress Relief				3	1	2							3	5	Some closed	Buffalo River was closed	Extremely safe	40-49	Male	$100,000 - $149,999
AR	I lost my job,I lost childcare and took care of my kids during the day,My physical health declined,My level of mental stress increased						4	3	1	2				A little more	Sport or Thrill,Nature or being outdoors,Social/Family bonding,Stress Relief			4	3	1	2							Nature or being outdoors,Social/Family bonding,Stress Relief				3	1	2							8	10	Some closed	Park closed	Extremely safe	30-39	Female	More than $150,000
AR	My income was reduced,I lost my job,I lost childcare and took care of my kids during the day				2		1	3						A little more	Nature or being outdoors,Social/Family bonding,Stress Relief				2	1	3							Nature or being outdoors,Social/Family bonding,Stress Relief				3	1	2							6	8	Some closed	River access closed	Extremely safe	50-59	Male	$60,000 - $69,999
AR	My income was reduced,My work hours were reduced (independent from income),My level of mental stress increased				1	2				3				A lot more	Sport or Thrill,Nature or being outdoors,Social/Family bonding			3	1	2								Nature or being outdoors,Social/Family bonding,Stress Relief				3	1	2							2	6	Some closed	State parks closed which cancelled camping trips. These are when I fish most.	Extremely safe	30-39	Female	More than $150,000
AR	I was not negatively affected													About the same	Sport or Thrill,Nature or being outdoors,Social/Family bonding,Stress Relief			2	4	1	3							Sport or Thrill,Nature or being outdoors,Social/Family bonding,Stress Relief			3	4	1	2							15	14	No change		Extremely safe	40-49	Male	$90,000 - $99,999
AR	My level of mental stress increased,I was not negatively affected													About the same	Food,Social/Family bonding,Stress Relief		3			1	2							Food,Social/Family bonding,Stress Relief		3			1	2							2	0	No change		Extremely safe	40-49	Male	$100,000 - $149,999
AR	An immediate family member contracted Coronavirus (COVID-19),My income was reduced,My level of mental stress increased			3	1					2				A little less	Sport or Thrill,Nature or being outdoors,Social/Family bonding,Stress Relief,Competition with friends			4	1	2	5	3						Social/Family bonding,Stress Relief					1	2							10	5	Some closed	Ramps closed	Extremely safe	60 or older	Male	More than $150,000
AR	I was not negatively affected										1			A lot more	Social/Family bonding					1								Social/Family bonding,Stress Relief					1	2								4	No change		Extremely safe	30-39	Male	$100,000 - $149,999
AR	My income was reduced,My work hours were reduced (independent from income)													A little more	Nature or being outdoors,Social/Family bonding,Stress Relief				2	3	1							Nature or being outdoors,Social/Family bonding,Stress Relief				1	3	2							16	14	No change		Extremely safe	50-59	Male	$70,000 - $79,999
AR	My income was reduced,I lost childcare and took care of my kids during the day,My physical health declined,My level of mental stress increased				4			2	3	1				About the same	Food,Sport or Thrill,Nature or being outdoors,Social/Family bonding,Stress Relief		1	5	2	3	4							Food,Sport or Thrill,Nature or being outdoors,Social/Family bonding,Stress Relief		1	5	4	3	2							6	5	No change		Extremely safe	30-39	Female	$90,000 - $99,999
AR	My work hours were reduced (independent from income)													About the same	Food,Sport or Thrill,Nature or being outdoors,Social/Family bonding,Stress Relief		3	5	1	2	4							Food,Sport or Thrill,Nature or being outdoors,Social/Family bonding,Stress Relief		1	4	5	3	2							13	10	No change		Extremely safe	30-39	Male	$50,000 - $59,999
AR	I was not negatively affected													A little more	Food,Sport or Thrill,Social/Family bonding,Stress Relief		4	1		3	2							Food,Sport or Thrill,Social/Family bonding,Stress Relief		4	1		3	2							1	2	No change		Extremely safe	21-29	Male	$60,000 - $69,999
AR	My level of mental stress increased													About the same	Food,Sport or Thrill,Nature or being outdoors,Social/Family bonding,Stress Relief		5	1	3	4	2							Food,Sport or Thrill,Nature or being outdoors,Social/Family bonding,Stress Relief		5	1	3	4	2							5	5	No change		Extremely safe	21-29	Male	More than $150,000
AR	My level of mental stress increased,I was not negatively affected													About the same	Sport or Thrill,Nature or being outdoors,Social/Family bonding													Sport or Thrill,Nature or being outdoors,Social/Family bonding,Stress Relief			1	3	4	2							3	2	No change		Extremely safe	60 or older	Male	$100,000 - $149,999
AR	I was not negatively affected													About the same	Sport or Thrill,Nature or being outdoors,Social/Family bonding,Stress Relief													Sport or Thrill,Nature or being outdoors,Social/Family bonding,Stress Relief			1	3	4	2							30	30	Some closed	Ramp or park closure	Extremely safe	60 or older	Male	$30,000 - $39,999
AR	My level of mental stress increased													A lot more	Food,Sport or Thrill,Nature or being outdoors,Social/Family bonding,Stress Relief		1	3	4	5	2							Food,Sport or Thrill,Nature or being outdoors,Social/Family bonding,Stress Relief		1	3	4	5	2								12	No change		Extremely safe
AR														A lot less	Food,Sport or Thrill,Nature or being outdoors,Stress Relief		4	2	1		3							Food,Sport or Thrill,Nature or being outdoors,Stress Relief		4	3	1		2							16	1	No change		Somewhat safe	60 or older	Male	More than $150,000
AR	I was not negatively affected													A lot less	Food,Nature or being outdoors,Stress Relief		3		1		2							Sport or Thrill,Nature or being outdoors,Stress Relief			3	1		2							30		Some closed	boat ramps	Extremely safe	60 or older	Male	$100,000 - $149,999
AR	My income was reduced													About the same	Sport or Thrill,Nature or being outdoors,Stress Relief													Sport or Thrill,Nature or being outdoors,Stress Relief			3	1		2							35	30	No change		Extremely safe	40-49	Male	$60,000 - $69,999
AR	My work hours were reduced (independent from income),My physical health declined,My level of mental stress increased													A little more	Nature or being outdoors,Stress Relief,To get away from people				1		2			3				Food,Nature or being outdoors,Stress Relief		3		1		2							6	10	No change		Somewhat safe	50-59	Male	$100,000 - $149,999
AR	I lost childcare and took care of my kids during the day,My physical health declined,My level of mental stress increased							3	1	2				A little less	Food,Nature or being outdoors,Social/Family bonding,Stress Relief,Competition with friends		4		1	3	2	5						Food,Nature or being outdoors,Stress Relief		3		1		2							15	7	Some closed	Parks and ramps closed	Extremely safe	30-39	Male	$40,000 - $49,999
AR	I was not negatively affected,Other (describe)	My church was affected									2	1	Chutch5	A lot more	Food,Sport or Thrill,Nature or being outdoors,Stress Relief		4	1	3		2							Food,Sport or Thrill,Nature or being outdoors,Stress Relief		4	1	3		2							15	20	No change		Extremely safe	40-49	Male	$40,000 - $49,999
AR	I was not negatively affected													About the same	Sport or Thrill,Nature or being outdoors,Social/Family bonding,Stress Relief,Competition with friends			1	4	5	2	3						Sport or Thrill,Nature or being outdoors,Stress Relief			1	3		2							20	20	Some closed	Ramp / Park closed	Extremely safe	50-59	Male	$100,000 - $149,999
AR	I was not negatively affected										1			A little more	Nature or being outdoors				1									Food,Sport or Thrill,Stress Relief		3	1			2							11	19	Some closed	Closed	Extremely safe	30-39	Male	$70,000 - $79,999
AR	My level of mental stress increased													A lot more	Food,Nature or being outdoors,Social/Family bonding,I do not typically fish		1		3	2							4	Food,Sport or Thrill,Nature or being outdoors,Social/Family bonding,Stress Relief		5	4	2	1	3							2	7	No change	Parks were closed but fishing access remained open.	Extremely safe	30-39	Male	$40,000 - $49,999
AR	I was not negatively affected													A little less	Sport or Thrill,Nature or being outdoors,Social/Family bonding,Stress Relief			4	2	1	3							Sport or Thrill,Nature or being outdoors,Social/Family bonding,Stress Relief			4	2	1	3							8	5	No change		Extremely safe	21-29	Female	$50,000 - $59,999
AR	I was not negatively affected													About the same	Sport or Thrill,Nature or being outdoors,Social/Family bonding,Stress Relief			4	1	2	3							Sport or Thrill,Nature or being outdoors,Social/Family bonding,Stress Relief			4	2	1	3							9	10	No change	My usual boat was the only one open so it was extremely crowded on the greers ferry lake. So we mainly fished at white river and Salado creek	Extremely safe	30-39	Male	$30,000 - $39,999
AR	Other (describe)	I was a college senior who did not get to finish my final semester. My boyfriend contracted COVID-19.												About the same	Food,Nature or being outdoors,Social/Family bonding,Stress Relief		4		2	1	3							Food,Nature or being outdoors,Social/Family bonding,Stress Relief		4		2	1	3							3	5	No change		Extremely safe	21-29	Female	More than $150,000
AR	My income was reduced,My work hours were reduced (independent from income),My level of mental stress increased				2	1				3				A little less	Sport or Thrill,Nature or being outdoors,Social/Family bonding,Stress Relief			2	3	1	4							Nature or being outdoors,Social/Family bonding,Stress Relief				2	1	3							5	3	Some closed	Parks closed	Extremely safe	40-49	Male	More than $150,000
AR	My level of mental stress increased													About the same	Social/Family bonding													Nature or being outdoors,Social/Family bonding,Stress Relief				2	1	3							3	1	No change		Extremely safe	50-59	Male	$60,000 - $69,999
AR	I was not negatively affected													About the same	Food,Sport or Thrill,Nature or being outdoors,Social/Family bonding,Stress Relief		5	4	1	2	3							Food,Sport or Thrill,Nature or being outdoors,Social/Family bonding,Stress Relief		5	4	1	2	3							5	4	No change		Extremely safe	60 or older	Male	More than $150,000
AR	I lost my job,I was not negatively affected						1				2			About the same	Sport or Thrill,Nature or being outdoors,Social/Family bonding,Stress Relief,To get away from people			3	1	2	4			5				Sport or Thrill,Nature or being outdoors,Social/Family bonding,Stress Relief			4	1	2	3							5	5	No change		Extremely safe	50-59	Male	$80,000 - $89,999
AR	An immediate family member contracted Coronavirus (COVID-19),I was not negatively affected													About the same	Sport or Thrill,Nature or being outdoors,Social/Family bonding,Stress Relief			4	2	1	3							Sport or Thrill,Nature or being outdoors,Social/Family bonding,Stress Relief			4	1	2	3							2		No change		Extremely safe	60 or older	Male	$70,000 - $79,999
AR	My level of mental stress increased													About the same	Sport or Thrill,Nature or being outdoors,Social/Family bonding			3	1	2								Sport or Thrill,Nature or being outdoors,Social/Family bonding,Stress Relief			4	1	2	3							2	1	No change		Extremely safe	50-59	Female	$90,000 - $99,999
AR	My income was reduced													About the same	Sport or Thrill,Nature or being outdoors,Social/Family bonding,Stress Relief,To get away from people			5	1	4	3			2				Food,Sport or Thrill,Nature or being outdoors,Social/Family bonding,Stress Relief		4	5	1	2	3							12	10	No change		Extremely safe	30-39	Female	$100,000 - $149,999
AR	My level of mental stress increased													A little less	Food,Sport or Thrill,Nature or being outdoors,Social/Family bonding,Stress Relief		4	5	1	2	3							Food,Sport or Thrill,Nature or being outdoors,Social/Family bonding,Stress Relief		4	5	1	2	3							37	28	Some closed	Parks closed to camping	Extremely safe	60 or older	Male	$100,000 - $149,999
AR	My level of mental stress increased													About the same	Food,Sport or Thrill,Nature or being outdoors,Social/Family bonding,Stress Relief		4	5	1	2	3							Food,Sport or Thrill,Nature or being outdoors,Social/Family bonding,Stress Relief		4	5	1	2	3							20	20	No change		Extremely safe	40-49	Male	$100,000 - $149,999
AR	My level of mental stress increased,Other (describe)	My working hours increased												A little more	Food,Nature or being outdoors,Social/Family bonding,Stress Relief		4		2	1	3							Food,Nature or being outdoors,Social/Family bonding,Stress Relief		4		1	2	3							3	6	No change		Extremely safe	50-59	Female	More than $150,000
AR	I was not negatively affected,Other (describe)	Missed socialize with my colleagues due to working from home.									2	1	Restrict travel to visit my family. Not affect on going fishing.	About the same	Food,Nature or being outdoors,Social/Family bonding,Stress Relief		4		1	2	3							Food,Nature or being outdoors,Social/Family bonding,Stress Relief		4		1	2	3							29	20	Some closed	Park closed for river access.	Extremely safe	50-59	Male	$90,000 - $99,999
AR	My income was reduced,My work hours were reduced (independent from income),My physical health declined													About the same	Food,Nature or being outdoors,Social/Family bonding,Stress Relief		4		1	2	3							Food,Nature or being outdoors,Social/Family bonding,Stress Relief		4		1	2	3							5	4	No change		Extremely safe	60 or older	Male	$20,000 - $29,999
AR	I was not negatively affected													A little less	Food,Nature or being outdoors,Social/Family bonding,Stress Relief		3		2	1	4							Food,Nature or being outdoors,Social/Family bonding,Stress Relief		4		1	2	3							10	2	No change		Extremely safe	18-20	Male	$100,000 - $149,999
AR	An immediate family member contracted Coronavirus (COVID-19),My level of mental stress increased													A lot less	Sport or Thrill,Nature or being outdoors,Social/Family bonding,Stress Relief,To get away from people			1	2	3	4			5				Nature or being outdoors,Social/Family bonding,Stress Relief				1	2	3									Some closed	park closed or limited access	Somewhat safe	60 or older	Male	$40,000 - $49,999
AR	I lost childcare and took care of my kids during the day,My level of mental stress increased							1		2				About the same	Nature or being outdoors,Social/Family bonding,Stress Relief				1	2	3							Nature or being outdoors,Social/Family bonding,Stress Relief				1	2	3							5	7	No change		Extremely safe	30-39	Male	$100,000 - $149,999
AR	My level of mental stress increased,Other (describe)	I was not able to visit my Mom who was in an assisted living facility								1		2	This was the most significant factor	A lot more	Nature or being outdoors,Social/Family bonding,Stress Relief				1	2	3							Nature or being outdoors,Social/Family bonding,Stress Relief				1	2	3							10	22	No change		Extremely safe	60 or older	Male	More than $150,000
AR	My income was reduced,My level of mental stress increased													A lot more	Food,Sport or Thrill,Nature or being outdoors,Social/Family bonding,Stress Relief,Competition with friends,Because I had free time,To get away from people		7	3	1	2	6	5	8	4				Food,Social/Family bonding,Stress Relief		1			2	3							5	10	No change		Somewhat safe	30-39	Male	$90,000 - $99,999
AR	I was not negatively affected													About the same	Nature or being outdoors													Sport or Thrill,Nature or being outdoors,Social/Family bonding,Stress Relief			2	1	4	3							30	30	No change		Extremely safe	50-59	Male	$70,000 - $79,999
AR	I was not negatively affected													About the same	Food,Sport or Thrill,Nature or being outdoors,Social/Family bonding,Stress Relief		5	1	2	4	3							Sport or Thrill,Nature or being outdoors,Social/Family bonding,Stress Relief			1	2	4	3							5	3	No change		Extremely safe	30-39	Male	$100,000 - $149,999
AR	My income was reduced,My level of mental stress increased													About the same	Food,Nature or being outdoors,Social/Family bonding,Stress Relief		1		3	4	2							Food,Nature or being outdoors,Social/Family bonding,Stress Relief		1		2	4	3							6	7	Some closed	Boat ramps closed	Extremely safe	30-39	Male	$70,000 - $79,999
AR	My level of mental stress increased													About the same	Food,Nature or being outdoors,Social/Family bonding,Stress Relief		1		2	4	3							Food,Nature or being outdoors,Social/Family bonding,Stress Relief		1		2	4	3							23	11	Some closed	Boat ramps closed	Extremely safe	50-59	Female	$30,000 - $39,999
AR	I was not negatively affected													A lot more	Sport or Thrill			1										Food,Nature or being outdoors,Stress Relief		2		1		3							7	5	Some closed	Closed	Extremely safe
AR	My level of mental stress increased													A little less	Food,Sport or Thrill,Nature or being outdoors,Stress Relief		4	1	2		3							Food,Sport or Thrill,Nature or being outdoors,Stress Relief		4	1	2		3							15	6	Some closed	Some bank fishing was closed or way overcrowded	Extremely safe	40-49	Female	$100,000 - $149,999
AR	An immediate family member contracted Coronavirus (COVID-19)													About the same	Food,Sport or Thrill,Nature or being outdoors,Social/Family bonding,Stress Relief		5	3	2	1	4							Food,Sport or Thrill,Nature or being outdoors,Social/Family bonding,Stress Relief		5	3	2	1	4							15	15	No change		Extremely safe	21-29	Male	$40,000 - $49,999
AR	My income was reduced,My work hours were reduced (independent from income),I lost my job,I lost childcare and took care of my kids during the day				3	4	1	2						A little more	Sport or Thrill,Nature or being outdoors,Social/Family bonding,Stress Relief			3	1	2	4							Food,Sport or Thrill,Nature or being outdoors,Social/Family bonding,Stress Relief		5	3	2	1	4							12	20	No change		Extremely safe	40-49	Female	$50,000 - $59,999
AR	My income was reduced													About the same	Nature or being outdoors													Food,Sport or Thrill,Nature or being outdoors,Social/Family bonding,Stress Relief		5	3	2	1	4							5	3	No change		Extremely safe	50-59	Male	More than $150,000
AR	My level of mental stress increased													A lot less	Food,Sport or Thrill,Nature or being outdoors,Social/Family bonding													Food,Sport or Thrill,Nature or being outdoors,Social/Family bonding,Stress Relief		5	3	2	1	4							3	2	No change		Extremely safe	30-39	Female	$30,000 - $39,999
AR	My level of mental stress increased													About the same	Sport or Thrill,Nature or being outdoors,Social/Family bonding,Stress Relief,Because I had free time,To get away from people			3	4	1	2		6	5				Sport or Thrill,Nature or being outdoors,Social/Family bonding,Stress Relief			3	2	1	4							7	8	No change		Extremely safe	30-39	Male	$90,000 - $99,999
AR	My work hours were reduced (independent from income),I lost childcare and took care of my kids during the day													A little more	Sport or Thrill,Nature or being outdoors,Social/Family bonding,Stress Relief			3	2	4	1							Sport or Thrill,Nature or being outdoors,Social/Family bonding,Stress Relief			3	2	1	4							5	10	No change		Extremely safe	40-49	Male	More than $150,000
AR	My level of mental stress increased													A lot more	Sport or Thrill,Nature or being outdoors,Stress Relief			3	1		2							Sport or Thrill,Nature or being outdoors,Social/Family bonding,Stress Relief			3	2	1	4							15	27	All closed	Boat rentals closed, public restrooms were closed	Extremely safe	50-59	Male	$100,000 - $149,999
AR	My level of mental stress increased									1				A little less	Sport or Thrill,Nature or being outdoors,Social/Family bonding,Stress Relief			3	2	1	4							Sport or Thrill,Nature or being outdoors,Social/Family bonding,Stress Relief			3	2	1	4							2	3	No change		Extremely safe	21-29	Male	$70,000 - $79,999
AR	My income was reduced,My work hours were reduced (independent from income),My level of mental stress increased,Other (describe)	Required increased childcare			1	4				2		3		A little more	Food,Nature or being outdoors,Social/Family bonding,Because I had free time		4		3	1			2					Food,Nature or being outdoors,Social/Family bonding,Stress Relief		3		2	1	4							10	15	No change		Extremely safe	30-39	Female	More than $150,000
AR	My work hours were reduced (independent from income),My level of mental stress increased					2				1				About the same	Food,Nature or being outdoors,Social/Family bonding,Stress Relief		3		2	1	4							Food,Nature or being outdoors,Social/Family bonding,Stress Relief		3		2	1	4							5	3	No change		Extremely safe	40-49	Female	$90,000 - $99,999
AR	My work hours were reduced (independent from income),My physical health declined,My level of mental stress increased					3			2	1				About the same	Food,Sport or Thrill,Nature or being outdoors,Social/Family bonding,Stress Relief,Because I had free time,To get away from people		5	2	4	1	3		6	7				Sport or Thrill,Nature or being outdoors,Social/Family bonding,Stress Relief			3	1	2	4							5	5	No change		Extremely safe	40-49	Female	$90,000 - $99,999
AR	I was not negatively affected													A little less	Sport or Thrill,Nature or being outdoors,Social/Family bonding,Stress Relief,Because I had free time			2	1	3	4		5					Sport or Thrill,Nature or being outdoors,Social/Family bonding,Stress Relief			3	1	2	4							5	2	No change		Extremely safe	50-59	Female	$50,000 - $59,999
AR	I was not negatively affected													A lot more	Sport or Thrill,Nature or being outdoors,Social/Family bonding,Stress Relief			3	1	2	4							Sport or Thrill,Nature or being outdoors,Social/Family bonding,Stress Relief			3	1	2	4							9	19	Some closed	city / public parks closed	Extremely safe	60 or older	Male	$100,000 - $149,999
AR	I was not negatively affected													About the same	Sport or Thrill,Nature or being outdoors,Social/Family bonding,Stress Relief			3	1	2	4							Sport or Thrill,Nature or being outdoors,Social/Family bonding,Stress Relief			3	1	2	4							3		Some closed	Public parks closed	Extremely safe	40-49	Male	More than $150,000
AR	I was not negatively affected										1			About the same	Sport or Thrill,Nature or being outdoors,Social/Family bonding			3	1	2								Sport or Thrill,Nature or being outdoors,Social/Family bonding,Stress Relief			3	1	2	4							4	4	No change		Extremely safe	50-59	Male	More than $150,000
AR	My level of mental stress increased													About the same	Sport or Thrill,Nature or being outdoors													Sport or Thrill,Nature or being outdoors,Social/Family bonding,Stress Relief			3	1	2	4							5	4	Some closed		Somewhat safe	21-29	Male	$40,000 - $49,999
AR	I lost my job														Food,Sport or Thrill,Nature or being outdoors,Social/Family bonding,Stress Relief		3	5	1	2	4							Food,Sport or Thrill,Nature or being outdoors,Social/Family bonding,Stress Relief		3	5	1	2	4							2	0	No change		Extremely safe	30-39	Female	$100,000 - $149,999
AR	My income was reduced,My work hours were reduced (independent from income),My level of mental stress increased				1	3				2				About the same	Food,Nature or being outdoors,Social/Family bonding,Stress Relief		3		1	2	4							Food,Nature or being outdoors,Social/Family bonding,Stress Relief		3		1	2	4							5	5	Some closed	Public ramp closed	Extremely safe	40-49	Male	$100,000 - $149,999
AR	My level of mental stress increased													About the same	Food,Nature or being outdoors,Social/Family bonding,Stress Relief		3		1	2	4							Food,Nature or being outdoors,Social/Family bonding,Stress Relief		3		1	2	4							8	6	No change		Extremely safe	50-59	Male	$20,000 - $29,999
AR	I was not negatively affected													A lot more	Sport or Thrill,Nature or being outdoors,Social/Family bonding			1	3	2								Sport or Thrill,Nature or being outdoors,Social/Family bonding,Stress Relief			1	3	2	4							14	19	No change		Extremely safe	30-39	Female	$80,000 - $89,999
AR	My level of mental stress increased													A little more	Sport or Thrill,Nature or being outdoors,Social/Family bonding,Stress Relief			2	1	3	4							Sport or Thrill,Nature or being outdoors,Social/Family bonding,Stress Relief			2	1	3	4							7	12	Some closed	Some state parks were closed to access.	Extremely safe	50-59	Male	$60,000 - $69,999
AR	My level of mental stress increased													About the same	Sport or Thrill,Nature or being outdoors,Social/Family bonding,Stress Relief,To get away from people			1	2	3	5			4				Sport or Thrill,Nature or being outdoors,Social/Family bonding,Stress Relief			1	2	3	4							50	15	No change		Extremely safe	60 or older	Female
AR	My income was reduced,My work hours were reduced (independent from income),My level of mental stress increased				1	2				3				About the same	Sport or Thrill,Nature or being outdoors,Social/Family bonding,Stress Relief			1	2	3	4							Sport or Thrill,Nature or being outdoors,Social/Family bonding,Stress Relief			1	2	3	4							7	7	No change		Extremely safe	60 or older	Female	More than $150,000
AR	An immediate family member contracted Coronavirus (COVID-19),My work hours were reduced (independent from income),My level of mental stress increased			1		2				3				A little more	Sport or Thrill,Nature or being outdoors,Social/Family bonding,Stress Relief													Sport or Thrill,Nature or being outdoors,Social/Family bonding,Stress Relief			1	2	3	4							10	20	Some closed	Ramps closed	Extremely safe	60 or older	Male	$100,000 - $149,999
AR	I was not negatively affected													About the same	Food,Sport or Thrill,Nature or being outdoors,Social/Family bonding,Stress Relief		1	2	4	3	5							Food,Sport or Thrill,Nature or being outdoors,Social/Family bonding,Stress Relief		1	5	2	3	4							26	26	No change		Extremely safe	50-59	Male	$80,000 - $89,999
AR	An immediate family member contracted Coronavirus (COVID-19),My level of mental stress increased			1						2				About the same	Food,Sport or Thrill,Nature or being outdoors,Social/Family bonding,Stress Relief		1	2	3	4	5							Food,Nature or being outdoors,Social/Family bonding,Stress Relief		1		2	3	4							4	3	Some closed	Boat ramps were closed. Entire parks were closed. Could not go fishing in some other states because of travel bans and two week quarantine	Extremely safe	40-49	Male	$90,000 - $99,999
AR	I was not negatively affected													About the same	Food,Sport or Thrill,Nature or being outdoors,Stress Relief		2	1	3		4							Food,Sport or Thrill,Nature or being outdoors,Stress Relief		2	1	3		4							5	4	No change		Extremely safe	30-39	Male	More than $150,000
AR	My work hours were reduced (independent from income)													About the same	Food,Sport or Thrill,Nature or being outdoors,Social/Family bonding,Stress Relief,To get away from people		1	2	3	4	5			6				Food,Sport or Thrill,Nature or being outdoors,Stress Relief		1	2	3		4							10	12	No change		Extremely safe	21-29	Male	$50,000 - $59,999
AR	My work hours were reduced (independent from income),I was not negatively affected													About the same	Food,Sport or Thrill,Nature or being outdoors,Social/Family bonding,Stress Relief		1	2	3	4	5							Food,Sport or Thrill,Nature or being outdoors,Stress Relief		1	2	3		4							21	21	No change		Extremely safe	50-59	Male	$60,000 - $69,999
AR	I was not negatively affected													About the same	Food,Sport or Thrill,Nature or being outdoors,Social/Family bonding,Stress Relief		5	2	3	1	4							Food,Sport or Thrill,Nature or being outdoors,Social/Family bonding,Stress Relief		4	2	3	1	5							10	5	No change		Extremely safe	40-49	Male	$50,000 - $59,999
AR	My income was reduced,I lost childcare and took care of my kids during the day													A lot less	Food,Sport or Thrill,Nature or being outdoors,Social/Family bonding,Stress Relief,To get away from people													Food,Sport or Thrill,Nature or being outdoors,Social/Family bonding,Stress Relief		2	3	4	1	5							10	5	Some closed	ramp closed	Extremely safe	40-49	Male	$80,000 - $89,999
AR	I was not negatively affected													About the same	Food,Sport or Thrill,Nature or being outdoors,Social/Family bonding,Stress Relief		5	3	1	2	4							Food,Sport or Thrill,Nature or being outdoors,Social/Family bonding,Stress Relief		4	3	1	2	5							25	25	No change		Extremely safe	50-59	Male	More than $150,000
AR	I was not negatively affected													About the same	Food,Sport or Thrill,Nature or being outdoors,Social/Family bonding,Stress Relief		4	5	1	3	2							Food,Sport or Thrill,Nature or being outdoors,Social/Family bonding,Stress Relief		4	2	1	3	5							15	15	No change		Extremely safe	40-49	Male	More than $150,000
AR	My work hours were reduced (independent from income),I was not negatively affected					2					1			A little more	Food,Sport or Thrill,Nature or being outdoors,Social/Family bonding,Stress Relief		3	4	1	2	5							Food,Sport or Thrill,Nature or being outdoors,Social/Family bonding,Stress Relief		3	2	1	4	5							10	15	No change		Extremely safe	30-39	Male	$90,000 - $99,999
AR	Other (describe)	Spouse lost job										1	Spouse lost job	About the same	Food,Sport or Thrill,Nature or being outdoors,Social/Family bonding,Stress Relief		3	2	1	4	5							Food,Sport or Thrill,Nature or being outdoors,Social/Family bonding,Stress Relief		3	2	1	4	5							10	10	No change		Extremely safe	40-49	Male	$100,000 - $149,999
AR	I was not negatively affected													A little more	Food,Sport or Thrill,Nature or being outdoors,Social/Family bonding,Stress Relief		2	1	3	4	5							Food,Sport or Thrill,Nature or being outdoors,Social/Family bonding,Stress Relief		2	1	3	4	5							10	15	Some closed	some boat ramps were closed	Extremely safe	60 or older	Male	More than $150,000
AR	I was not negatively affected													About the same	Food,Sport or Thrill,Nature or being outdoors,Social/Family bonding,Stress Relief		2	1	3	4	5							Food,Sport or Thrill,Nature or being outdoors,Social/Family bonding,Stress Relief		2	1	3	4	5							5	5	No change		Extremely safe	60 or older	Male	$100,000 - $149,999
AR	I was not negatively affected													About the same	Food,Sport or Thrill,Nature or being outdoors,Social/Family bonding,Stress Relief,Because I had free time,To get away from people		2	1	4	3	6		7	5				Food,Sport or Thrill,Nature or being outdoors,Social/Family bonding,Stress Relief		1	2	3	4	5							23	17	Some closed	Ramps closed	Extremely safe	50-59	Male	$90,000 - $99,999
AR	My level of mental stress increased													A lot less	Food,Sport or Thrill,Nature or being outdoors,Social/Family bonding,Stress Relief		1	2	3	4	5							Food,Sport or Thrill,Nature or being outdoors,Social/Family bonding,Stress Relief		1	2	3	4	5							5		Some closed	ramps closed	Extremely safe	60 or older	Male	$100,000 - $149,999
AR	I was not negatively affected													About the same	Food,Sport or Thrill,Nature or being outdoors,Social/Family bonding,Stress Relief		1	2	3	4	5							Food,Sport or Thrill,Nature or being outdoors,Social/Family bonding,Stress Relief		1	2	3	4	5							10	8	No change		Extremely safe	50-59	Male	$100,000 - $149,999
AR	I was not negatively affected													About the same	Food,Sport or Thrill,Nature or being outdoors,Social/Family bonding,Stress Relief													Food,Sport or Thrill,Nature or being outdoors,Social/Family bonding,Stress Relief		1	2	3	4	5							25	25	No change		Extremely safe	40-49	Male	$50,000 - $59,999
AR	My income was reduced													A lot less	Food,Sport or Thrill,Nature or being outdoors,Social/Family bonding		4	3	2	1								Food,Sport or Thrill,Nature or being outdoors,Social/Family bonding		4	3	2	1								5	1	No change		Extremely safe	50-59	Male	More than $150,000
AR	My level of mental stress increased													About the same	Food,Sport or Thrill,Nature or being outdoors,Social/Family bonding		4	3	2	1								Food,Sport or Thrill,Nature or being outdoors,Social/Family bonding		4	3	2	1								5	3	No change		Extremely safe	30-39	Male	$100,000 - $149,999
AR	I was not negatively affected													A lot less	Sport or Thrill,Nature or being outdoors,Social/Family bonding,Stress Relief,Because I had free time			4	2	5	3		1					Sport or Thrill,Nature or being outdoors,Social/Family bonding			3	2	1								15	5	No change		Extremely safe	60 or older	Male	$70,000 - $79,999
AR	My level of mental stress increased													About the same	Sport or Thrill,Nature or being outdoors,Social/Family bonding			3	2	1								Sport or Thrill,Nature or being outdoors,Social/Family bonding			3	2	1								6	6	No change		Extremely safe	40-49	Male	$80,000 - $89,999
AR	I was not negatively affected													A little more	Sport or Thrill,Nature or being outdoors,Social/Family bonding			3	2	1								Sport or Thrill,Nature or being outdoors,Social/Family bonding			3	2	1								3	5	No change		Extremely safe	40-49	Female	$100,000 - $149,999
AR	I was not negatively affected													About the same	Sport or Thrill,Nature or being outdoors,Social/Family bonding			3	2	1								Sport or Thrill,Nature or being outdoors,Social/Family bonding			3	2	1								5	3	No change		Extremely safe	40-49	Male	$100,000 - $149,999
AR	I was not negatively affected													A lot more	Sport or Thrill,Nature or being outdoors													Sport or Thrill,Nature or being outdoors,Social/Family bonding			3	2	1								5	10	No change		Extremely safe	40-49	Male	$100,000 - $149,999
AR	I was not negatively affected										1			About the same	Sport or Thrill,Nature or being outdoors,Social/Family bonding,Because I had free time													Sport or Thrill,Nature or being outdoors,Social/Family bonding			3	2	1								5	11	No change		Extremely safe	50-59	Female	$100,000 - $149,999
AR	I contracted Coronavirus (COVID-19),My income was reduced,My level of mental stress increased													A little less	Sport or Thrill,Nature or being outdoors,Social/Family bonding			3	2	1								Food,Sport or Thrill,Nature or being outdoors,Social/Family bonding		3	4	2	1								5	5	Some closed	Boat ramps closed	Extremely safe	40-49	Female	$30,000 - $39,999
AR	I lost childcare and took care of my kids during the day,My level of mental stress increased													About the same	Food,Sport or Thrill,Nature or being outdoors,Social/Family bonding		3	4	2	1								Food,Sport or Thrill,Nature or being outdoors,Social/Family bonding		3	4	2	1								2	1	No change		Extremely safe	30-39	Male	More than $150,000
AR	My physical health declined,My level of mental stress increased													About the same	Food,Sport or Thrill,Nature or being outdoors,Social/Family bonding		3	4	2	1								Food,Sport or Thrill,Nature or being outdoors,Social/Family bonding		3	4	2	1								6	6	Some closed	Creek closed	Somewhat safe	50-59	Female	$90,000 - $99,999
AR	I was not negatively affected													A little less	Sport or Thrill,Nature or being outdoors,Social/Family bonding			2	3	1								Food,Sport or Thrill,Nature or being outdoors,Social/Family bonding		3	4	2	1								5	3	No change		Extremely safe	50-59	Female	$80,000 - $89,999
AR	My level of mental stress increased,I was not negatively affected									2	1			A lot more	I do not typically fish													Food,Nature or being outdoors,Social/Family bonding		3		2	1								1	8	No change		Extremely safe	30-39	Female	$90,000 - $99,999
AR	My physical health declined,My level of mental stress increased								2	1				A lot less	Food,Sport or Thrill,Nature or being outdoors,Social/Family bonding,Because I had free time,I do not typically fish		3	5	1	2			6				4	Nature or being outdoors,Social/Family bonding				2	1								5	3	Some closed	No workers/crew to repair the Monticello Lake leak issue.	Somewhat safe	18-20	Male	$10,000 - $19,999
AR	I contracted Coronavirus (COVID-19),An immediate family member contracted Coronavirus (COVID-19),My work hours were reduced (independent from income),My physical health declined,My level of mental stress increased		2	1		5			3	4				About the same	Sport or Thrill,Nature or being outdoors,Social/Family bonding,Stress Relief,Because I had free time			2	3	1	5		4					Nature or being outdoors,Social/Family bonding				2	1								11	5	No change		Extremely safe
AR	I was not negatively affected													A little more	Sport or Thrill,Nature or being outdoors,Social/Family bonding,Stress Relief			3	1	2	4							Nature or being outdoors,Social/Family bonding				2	1								25	6	No change		Extremely safe	40-49	Male	$80,000 - $89,999
AR	My level of mental stress increased													A little more	Nature or being outdoors,Social/Family bonding				2	1								Nature or being outdoors,Social/Family bonding				2	1								5	8	No change		Somewhat safe	40-49	Male	More than $150,000
AR	I was not negatively affected													A little less	Nature or being outdoors,Social/Family bonding				2	1								Nature or being outdoors,Social/Family bonding				2	1								1	1	No change		Extremely safe	60 or older	Female
AR	My income was reduced,My level of mental stress increased													A lot more	Nature or being outdoors,Social/Family bonding				2	1								Nature or being outdoors,Social/Family bonding				2	1								5	16	No change		Somewhat safe	40-49	Male	$90,000 - $99,999
AR	I was not negatively affected													A little less	Food,Sport or Thrill,Nature or being outdoors,Social/Family bonding		2	3	4	1								Nature or being outdoors,Social/Family bonding				2	1								5	2	Some closed	Public parks and nature trails closed	Extremely safe	40-49	Female	$50,000 - $59,999
AR	I was not negatively affected													About the same	Nature or being outdoors,Social/Family bonding													Nature or being outdoors,Social/Family bonding				2	1								3	0	No change		Extremely safe	40-49	Female
AR	My work hours were reduced (independent from income)													About the same	Nature or being outdoors,Social/Family bonding													Nature or being outdoors,Social/Family bonding				2	1								3	3	No change		Extremely safe	60 or older	Male	$60,000 - $69,999
AR	My income was reduced													A lot more	Food,Sport or Thrill,Nature or being outdoors,Social/Family bonding		4	2	3	1								Food,Sport or Thrill,Nature or being outdoors,Social/Family bonding		4	2	3	1								35	45	No change		Extremely safe	40-49	Male	$100,000 - $149,999
AR	I was not negatively affected													About the same	Food,Sport or Thrill,Social/Family bonding		3	2		1								Food,Sport or Thrill,Nature or being outdoors,Social/Family bonding		4	2	3	1								3	3	Some closed		Extremely safe	30-39	Female	$100,000 - $149,999
AR	I was not negatively affected													A lot more	Sport or Thrill,Nature or being outdoors,Social/Family bonding,Because I had free time			2	1	3			4					Sport or Thrill,Nature or being outdoors,Social/Family bonding			2	3	1								2	8	No change		Extremely safe	50-59	Male	$100,000 - $149,999
AR	My level of mental stress increased													About the same	Sport or Thrill,Nature or being outdoors,Social/Family bonding			3	2	1								Sport or Thrill,Nature or being outdoors,Social/Family bonding			2	3	1								6	4	No change		Extremely safe	40-49	Female	$80,000 - $89,999
AR	My level of mental stress increased													About the same	Food,Sport or Thrill,Nature or being outdoors,Social/Family bonding		2	4	3	1								Food,Sport or Thrill,Nature or being outdoors,Social/Family bonding		2	4	3	1								3	2	No change		Extremely safe	30-39	Male	$80,000 - $89,999
AR	My level of mental stress increased									1				A little less	Food,Nature or being outdoors,Social/Family bonding		2		3	1								Food,Nature or being outdoors,Social/Family bonding		2		3	1								3	4	No change		Extremely safe	50-59	Male	$30,000 - $39,999
AR	I was not negatively affected													About the same	Food,Sport or Thrill,Social/Family bonding		3	2		1								Food,Sport or Thrill,Social/Family bonding		3	2		1								1	1	No change		Extremely safe	30-39	Male	$100,000 - $149,999
AR	I was not negatively affected													A lot more	Food,Sport or Thrill,Nature or being outdoors,Social/Family bonding		2	3	4	1								Food,Sport or Thrill,Social/Family bonding		2	3		1								5	10	No change		Extremely safe	30-39	Male	$30,000 - $39,999
AR	I was not negatively affected													About the same	Food,Sport or Thrill,Nature or being outdoors,Social/Family bonding													Food,Sport or Thrill,Nature or being outdoors,Social/Family bonding		4	3	1	2								5	5	No change		Extremely safe	50-59	Male	$100,000 - $149,999
AR	I was not negatively affected													A lot more	Sport or Thrill,Nature or being outdoors,Social/Family bonding			3	1	2								Sport or Thrill,Nature or being outdoors,Social/Family bonding			3	1	2								4	15	No change		Extremely safe	40-49	Male	More than $150,000
AR	I was not negatively affected													About the same	Food,Sport or Thrill,Nature or being outdoors,Social/Family bonding		3	4	1	2								Sport or Thrill,Nature or being outdoors,Social/Family bonding			3	1	2								15	15	No change		Extremely safe	21-29	Male	$100,000 - $149,999
AR	I was not negatively affected													About the same	Food,Sport or Thrill,Nature or being outdoors,Social/Family bonding,Because I had free time		4	5	2	3			1					Food,Sport or Thrill,Nature or being outdoors,Social/Family bonding		3	4	1	2								15	15	No change		Extremely safe	21-29	Male	$60,000 - $69,999
AR	My income was reduced,My work hours were reduced (independent from income),I lost my job,My level of mental stress increased				2	3	1			4				A little more	Food,Sport or Thrill,Nature or being outdoors,Social/Family bonding		3	4	1	2								Food,Sport or Thrill,Nature or being outdoors,Social/Family bonding		3	4	1	2								5	7	Some closed	Parks and access closed and locked	Extremely safe	50-59	Male	$100,000 - $149,999
AR	I was not negatively affected													About the same	Food,Sport or Thrill,Nature or being outdoors,Social/Family bonding		3	4	1	2								Food,Sport or Thrill,Nature or being outdoors,Social/Family bonding		3	4	1	2								9	6	No change		Extremely safe	60 or older	Male	More than $150,000
AR	My income was reduced,My work hours were reduced (independent from income)				1	2								A lot less	Food,Sport or Thrill,Nature or being outdoors,Social/Family bonding		4	3	1	2								Nature or being outdoors,Social/Family bonding				1	2								2	0	No change		Extremely safe	60 or older	Male	More than $150,000
AR	I was not negatively affected													About the same	Sport or Thrill,Nature or being outdoors			2	1									Nature or being outdoors,Social/Family bonding				1	2								4	4	No change		Extremely safe	40-49	Male	More than $150,000
AR	I lost childcare and took care of my kids during the day													A little more	Sport or Thrill,Nature or being outdoors,Social/Family bonding			1	3	2								Sport or Thrill,Nature or being outdoors,Social/Family bonding			1	3	2								10	10	No change		Extremely safe	30-39	Male	More than $150,000
AR	My level of mental stress increased													A lot less	Sport or Thrill,Nature or being outdoors,Social/Family bonding			1	3	2								Sport or Thrill,Nature or being outdoors,Social/Family bonding			1	3	2								30	8	No change		Unsure	50-59	Male	$100,000 - $149,999
AR	I was not negatively affected													About the same	Food,Sport or Thrill,Nature or being outdoors,Social/Family bonding		1	4	3	2								Food,Sport or Thrill,Nature or being outdoors,Social/Family bonding		1	4	3	2								1		No change		Extremely safe	40-49	Male	$50,000 - $59,999
AR	My level of mental stress increased													A lot more	Sport or Thrill,Nature or being outdoors,Social/Family bonding			3	2	1								Food,Nature or being outdoors,Social/Family bonding		1		3	2								3	10	No change		Extremely safe	40-49	Male	$90,000 - $99,999
AR	I was not negatively affected										1			About the same	Food,Sport or Thrill,Nature or being outdoors,Stress Relief,To get away from people		4	1	2		3			5				Food,Sport or Thrill,Nature or being outdoors,Social/Family bonding		3	1	4	2								20	20	No change		Somewhat safe	50-59	Male	$80,000 - $89,999
AR	My income was reduced													A little less	Food,Sport or Thrill,Nature or being outdoors,Social/Family bonding		3	1	4	2								Food,Sport or Thrill,Nature or being outdoors,Social/Family bonding		3	1	4	2								5	4	No change		Extremely safe	60 or older	Male	More than $150,000
AR	I was not negatively affected													A little less	Food,Social/Family bonding													Food,Social/Family bonding		1			2								10	3	No change		Extremely safe	60 or older	Male	$50,000 - $59,999
AR	I was not negatively affected													About the same	Food,Sport or Thrill,Nature or being outdoors,Social/Family bonding		4	1	2	3								Food,Sport or Thrill,Nature or being outdoors,Social/Family bonding		4	1	2	3								15	25	No change		Somewhat safe	21-29	Male	$40,000 - $49,999
AR	My work hours were reduced (independent from income)													A lot more	Food,Sport or Thrill,Nature or being outdoors,Social/Family bonding		4	1	2	3								Food,Sport or Thrill,Nature or being outdoors,Social/Family bonding		4	1	2	3								3	3	No change		Extremely safe	50-59	Male	More than $150,000
AR	An immediate family member contracted Coronavirus (COVID-19),My level of mental stress increased			1						2				A little less	Sport or Thrill,Nature or being outdoors,Social/Family bonding			1	2	3								Sport or Thrill,Nature or being outdoors,Social/Family bonding			1	2	3								3	3	No change		Extremely safe	60 or older	Male	$50,000 - $59,999
AR	I was not negatively affected													A lot more	Food,Nature or being outdoors,Social/Family bonding		1		2	3								Food,Nature or being outdoors,Social/Family bonding		1		2	3								0	2	No change		Extremely safe	40-49	Female	$40,000 - $49,999
AR	I was not negatively affected													About the same	Sport or Thrill													Food,Nature or being outdoors,Social/Family bonding		1		2	3								20	20	No change		Extremely safe	50-59	Male	$100,000 - $149,999
AR	I was not negatively affected													A little more	Food,Sport or Thrill,Nature or being outdoors,Social/Family bonding		4	2	3	1								Food,Sport or Thrill,Nature or being outdoors,Social/Family bonding		1	2	4	3								7	11	No change		Somewhat safe	30-39	Male	$80,000 - $89,999
AR	An immediate family member contracted Coronavirus (COVID-19),My income was reduced,My work hours were reduced (independent from income),I lost childcare and took care of my kids during the day			4	1	2		3						A little less	Food,Sport or Thrill,Nature or being outdoors,Social/Family bonding		3	1	2	4								Food,Sport or Thrill,Nature or being outdoors,Social/Family bonding		3	1	2	4								7	4	Some closed	Public parks closed	Extremely safe	40-49	Male	$100,000 - $149,999
AR	I was not negatively affected													About the same	Food,Sport or Thrill,Nature or being outdoors,Social/Family bonding		2	1	3	4								Food,Sport or Thrill,Nature or being outdoors,Social/Family bonding		2	1	3	4								5	5	No change		Extremely safe	40-49	Male	More than $150,000
AR	I was not negatively affected										1			About the same	Food,Sport or Thrill,Nature or being outdoors,Social/Family bonding		1	2	3	4								Food,Sport or Thrill,Nature or being outdoors,Social/Family bonding		1	2	3	4								4	2	No change		Extremely safe	50-59	Male	$50,000 - $59,999
AR	I was not negatively affected													About the same	Food,Sport or Thrill,Nature or being outdoors													Food,Sport or Thrill,Nature or being outdoors		3	2	1									15	15	Some closed	Ramps closed and Canadian Border closed	Extremely safe	50-59	Male	$90,000 - $99,999
AR	I was not negatively affected													About the same	Sport or Thrill,Nature or being outdoors			2	1									Sport or Thrill,Nature or being outdoors			2	1									6	6	No change		Extremely safe	60 or older	Male	$10,000 - $19,999
AR	I was not negatively affected													About the same	Sport or Thrill,Nature or being outdoors			2	1									Sport or Thrill,Nature or being outdoors			2	1									3	4	No change		Extremely safe	50-59	Male	More than $150,000
AR	I was not negatively affected													About the same	Sport or Thrill,Nature or being outdoors			2	1									Sport or Thrill,Nature or being outdoors			2	1									20	20	Some closed	public park closed	Extremely safe	60 or older	Male	$70,000 - $79,999
AR	My work hours were reduced (independent from income)													A little more	Sport or Thrill,Nature or being outdoors			2	1									Sport or Thrill,Nature or being outdoors			2	1									3	6	No change		Extremely safe	30-39	Male	$90,000 - $99,999
AR	My level of mental stress increased													About the same	Sport or Thrill,Nature or being outdoors													Sport or Thrill,Nature or being outdoors			2	1									16	15	No change		Extremely safe	60 or older	Male
AR	I was not negatively affected													A little less	Food,Sport or Thrill,Nature or being outdoors		3	2	1									Food,Sport or Thrill,Nature or being outdoors		2	3	1									2	0	Some closed	ramps closed, state parks closed	Somewhat safe	50-59	Male	$50,000 - $59,999
AR	My income was reduced,My work hours were reduced (independent from income),My level of mental stress increased													A lot less	Food,Nature or being outdoors,I do not typically fish		2		1								3	Food,Nature or being outdoors		2		1									2	0	No change		Somewhat safe	50-59	Male	$50,000 - $59,999
AR	My income was reduced,My level of mental stress increased				2					1				About the same	Nature or being outdoors				1									Food,Nature or being outdoors		2		1									50	36	Some closed	Federal	Extremely safe	40-49	Male	More than $150,000
AR	My level of mental stress increased,Other (describe)	More remote work.								1		2		A lot less	Sport or Thrill,Nature or being outdoors,Stress Relief,Because I had free time			4	1		3		2					Nature or being outdoors				1									12	5	No change		Extremely safe	50-59	Male	More than $150,000
AR	I was not negatively affected													About the same	Food,Sport or Thrill,Nature or being outdoors,Stress Relief		4	1	2		3							Food,Sport or Thrill,Nature or being outdoors		3	1	2									10	10	No change		Extremely safe	50-59	Male	$100,000 - $149,999
AR	I was not negatively affected													About the same	Food,Sport or Thrill,Nature or being outdoors		3	1	2									Food,Sport or Thrill,Nature or being outdoors		3	1	2									6	6	No change		Extremely safe	60 or older	Male
AR	I was not negatively affected													About the same	Food,Sport or Thrill,Nature or being outdoors		3	1	2									Food,Sport or Thrill,Nature or being outdoors		3	1	2									6	6	Some closed	Travel requirements	Extremely safe	50-59	Male	$100,000 - $149,999
AR	I was not negatively affected													A little less	Food,Sport or Thrill,Nature or being outdoors		3	1	2									Food,Sport or Thrill,Nature or being outdoors		3	1	2									5	1	No change		Extremely safe	40-49	Male	$80,000 - $89,999
AR														About the same	Sport or Thrill,Nature or being outdoors			1	2									Sport or Thrill,Nature or being outdoors			1	2									4	4	No change		Extremely safe	50-59	Male	$100,000 - $149,999
AR	I was not negatively affected										1			A little more	Food,Nature or being outdoors,Social/Family bonding		1		3	2								Food,Nature or being outdoors		1		2									8	48	No change		Extremely safe	60 or older	Female	$40,000 - $49,999
AR	I was not negatively affected													A lot less	Food,Nature or being outdoors		1		2									Food,Nature or being outdoors		1		2									5	5	No change		Extremely safe	30-39	Male	$70,000 - $79,999
AR	I was not negatively affected													A little less	Food,Sport or Thrill,Nature or being outdoors		2	1	3									Food,Sport or Thrill,Nature or being outdoors		2	1	3									7	4	Some closed	Both	Extremely safe	60 or older	Male	$100,000 - $149,999
AR	My income was reduced,My work hours were reduced (independent from income)													About the same	Food,Sport or Thrill													Food,Sport or Thrill,Nature or being outdoors		2	1	3									11	10	No change		Extremely safe	60 or older	Male	$100,000 - $149,999
AR	Other (describe)	doing the right things												About the same	Food,Sport or Thrill,Nature or being outdoors													Food,Sport or Thrill,Nature or being outdoors		2	1	3									20	20	No change		Somewhat safe	60 or older	Male	$70,000 - $79,999
AR	Other (describe)	My income increased due to more people purchasing products which I sell. I was also able to capitalize on stock market swings to nearly double my investments.										1	Income increase	A lot more	Food,Other	Tournament fishing	1								2	Tournaments		Food		1											25	25	No change		Extremely safe	50-59	Male	More than $150,000
AR	My income was reduced				1									A little more	Food,Stress Relief		1				2							Food		1											14	19	Some closed	Public parks that i would usually frequent were closed and i had to find other places to fish.	Extremely safe	30-39	Male	$10,000 - $19,999
AR	I was not negatively affected													A lot less	Sport or Thrill,Nature or being outdoors,Stress Relief,Competition with friends,Other	Tournaments		2	3		4	5			1	Tournaments															15	5	No change		Extremely safe	40-49	Male	$80,000 - $89,999
AR	My level of mental stress increased													About the same	Sport or Thrill,Nature or being outdoors,Social/Family bonding,Competition with friends,Other	My Husband		4	2	3		5			1	My Husband															12	10	Some closed	some boat ramps closed	Extremely safe	21-29	Female	$70,000 - $79,999
AR	Other (describe)	I'm a sickened how this has been weaponised to hurt the economy and President Trump!!! Its a virus.... so what!!! God bless										1	China waited to long before letting the world know!!! This is a pandemic opportunity from the liberal left!!! I'm a patriot and a country boy...i grow a garden and raise animals so thank God we weren't affected as bad as the cities... except for tp... lol	A lot more	Food,Sport or Thrill,Nature or being outdoors,Social/Family bonding,Stress Relief,Competition with friends,Other	to teach my kids and wife	4	1	2	5	6	7			3	teaching family															10		No change		Extremely safe	40-49	Male	$100,000 - $149,999
AR	My level of mental stress increased													About the same	Sport or Thrill,Nature or being outdoors,Social/Family bonding,Stress Relief,To get away from people			3	4	5	2			1																	3	2	No change		Extremely safe	40-49	Male	$90,000 - $99,999
AR	I lost childcare and took care of my kids during the day,My level of mental stress increased													About the same	Food,Sport or Thrill,Nature or being outdoors,Social/Family bonding,Stress Relief,To get away from people		6	3	4	5	2			1
AR	I was not negatively affected													A little less	Sport or Thrill,Nature or being outdoors,Social/Family bonding,Stress Relief,To get away from people			4	2	3	5			1																	4	2	Some closed	Parks closed	Somewhat safe	40-49	Male	$80,000 - $89,999
AR	I contracted Coronavirus (COVID-19),I lost my job,I was not negatively affected		3				2				1			A lot less	Nature or being outdoors,Stress Relief,Because I had free time,To get away from people				1		4		3	2																		3	No change		Extremely unsafe	60 or older	Male	$80,000 - $89,999
AR	My level of mental stress increased,I was not negatively affected									2	1			A lot more	Nature or being outdoors,Because I had free time,To get away from people				1				3	2																	20	15	No change		Extremely safe	18-20	Male	$60,000 - $69,999
AR	My work hours were reduced (independent from income)													A lot more	Food,Sport or Thrill,Nature or being outdoors,Social/Family bonding,Stress Relief,Because I had free time,To get away from people		5	6	3	1	7		4	2																	10	25	Some closed		Extremely safe	40-49	Female	$100,000 - $149,999
AR	I was not negatively affected													About the same	Food,Sport or Thrill,Nature or being outdoors,Social/Family bonding,Stress Relief,Because I had free time,To get away from people		5	7	3	4	1		6	2																	43	30	Some closed	Boat ramps closed, public parks closed	Extremely safe	30-39	Male	$30,000 - $39,999
AR	An immediate family member contracted Coronavirus (COVID-19),My level of mental stress increased,Other (describe)	My work load increased		2						1		3		About the same	Food,Sport or Thrill,Nature or being outdoors,Stress Relief,To get away from people		3	5	4		1			2																	0	0	No change		Extremely safe	40-49	Male	More than $150,000
AR	My level of mental stress increased													A little less	Food,Sport or Thrill,Nature or being outdoors,Social/Family bonding,Stress Relief,To get away from people		6	5	1	4	3			2																	15	5	No change		Extremely safe	40-49	Female
AR	My level of mental stress increased									1				A lot less	Food,Nature or being outdoors,Social/Family bonding,Stress Relief,To get away from people		4		1	5	3			2																	7	5	No change		Somewhat safe	30-39	Female	$70,000 - $79,999
AR	I was not negatively affected										1			A little less	Sport or Thrill,Nature or being outdoors,Stress Relief,To get away from people			1	4		3			2																	9	7	No change		Extremely safe	30-39	Male	$90,000 - $99,999
AR	My level of mental stress increased													About the same	Sport or Thrill,Stress Relief,To get away from people			1			3			2																	45	45	No change		Extremely safe	40-49	Male	$40,000 - $49,999
AR	My income was reduced,My level of mental stress increased				1					2				About the same	Food,Sport or Thrill,Nature or being outdoors,Social/Family bonding,Stress Relief,To get away from people		5	6	1	3	4			2																	5	6	No change		Extremely safe	50-59	Male	$50,000 - $59,999
AR	I was not negatively affected,Other (describe)	Working from home rather than the office.												A lot more	Sport or Thrill,Nature or being outdoors,Stress Relief,Because I had free time,To get away from people			4	1		5		2	3
AR	I was not negatively affected													A little less	Nature or being outdoors,Social/Family bonding,Because I had free time,To get away from people				2	1			4	3																	10	0	No change		Extremely safe	40-49	Male	More than $150,000
AR	My level of mental stress increased,Other (describe)	Work duties and responsibilities have increased								1		2		A lot less	Sport or Thrill,Nature or being outdoors,Social/Family bonding,Stress Relief,Because I had free time,To get away from people			6	1	2	4		5	3																	20	6	No change		Extremely safe	21-29	Female	$100,000 - $149,999
AR	I was not negatively affected													About the same	Sport or Thrill,Nature or being outdoors,Social/Family bonding,Stress Relief,Because I had free time,To get away from people			1	2	4	5		6	3																	10	10	No change		Extremely safe	21-29	Male	$50,000 - $59,999
AR	My level of mental stress increased,Other (describe)	My spouse works in a hospital so It impacts my mental health and my kids also								1		2		A little less	Nature or being outdoors,Social/Family bonding,Stress Relief,To get away from people				2	4	1			3																	22	10	Some closed	Most public places were closed	Unsure	30-39	Female	$30,000 - $39,999
AR	My work hours were reduced (independent from income)													A little more	Food,Stress Relief,To get away from people		2				1			3																	14	8	Some closed	Parks closed	Somewhat safe	50-59	Male	$70,000 - $79,999
AR	My income was reduced													A little more	Sport or Thrill,Nature or being outdoors,Stress Relief,To get away from people			4	1		2			3																	1	1	No change		Extremely safe	40-49	Male	$100,000 - $149,999
AR	My level of mental stress increased													A little less	Food,Sport or Thrill,Nature or being outdoors,Stress Relief,To get away from people		5	4	1		2			3																	12	8	No change		Extremely safe	50-59	Male	$100,000 - $149,999
AR	My level of mental stress increased													A little more	Nature or being outdoors,Stress Relief,To get away from people				1		2			3																	7	9	Some closed	Park Maximum Capacity	Extremely safe	30-39	Male	$70,000 - $79,999
AR	I was not negatively affected													About the same	Nature or being outdoors,Stress Relief,To get away from people				1		2			3																	6	6	No change		Extremely safe	60 or older	Male
AR	My income was reduced,My work hours were reduced (independent from income),My level of mental stress increased				1	2				3				About the same	Sport or Thrill,Nature or being outdoors,Social/Family bonding,Stress Relief,To get away from people			5	1	2	4			3																	15	15	Some closed	National forest access was closed	Extremely safe	40-49	Male	$90,000 - $99,999
AR	My work hours were reduced (independent from income),I lost my job,My level of mental stress increased					3	1			2				A lot less	Sport or Thrill,Nature or being outdoors,Stress Relief,To get away from people			1	2		4			3																	10	0	Some closed	Parks and ramps	Extremely safe	40-49	Male	$10,000 - $19,999
AR	I was not negatively affected													About the same	Food,Sport or Thrill,Nature or being outdoors,Stress Relief,To get away from people		5	1	2		4			3																	5	5	No change		Somewhat safe	30-39	Male	More than $150,000
AR	I was not negatively affected										1			About the same	Nature or being outdoors,Social/Family bonding,To get away from people				2	1				3																	5	4	No change		Somewhat safe	40-49	Male	$70,000 - $79,999
AR	My level of mental stress increased													About the same	Sport or Thrill,Nature or being outdoors,To get away from people			2	1					3																	20	15	No change		Extremely safe	50-59	Male	$90,000 - $99,999
AR	My level of mental stress increased													A little more	Sport or Thrill,Nature or being outdoors,Stress Relief,Because I had free time,To get away from people			5	3		2		1	4																	2	4	No change		Somewhat safe	21-29	Female	$50,000 - $59,999
AR	My level of mental stress increased													A little less	Sport or Thrill,Nature or being outdoors,Stress Relief,Because I had free time,To get away from people			5	1		3		2	4																	14	6	No change		Extremely safe	18-20	Male	More than $150,000
AR	An immediate family member contracted Coronavirus (COVID-19),My work hours were reduced (independent from income),I lost childcare and took care of my kids during the day,My level of mental stress increased													A lot more	Food,Sport or Thrill,Nature or being outdoors,Social/Family bonding,Stress Relief,Because I had free time,To get away from people		7	6	2	3	1		5	4																		10	Some closed	Parks closed	Extremely safe	30-39	Female	$90,000 - $99,999
AR	I was not negatively affected													About the same	Sport or Thrill,Nature or being outdoors,Social/Family bonding,Stress Relief,Because I had free time,To get away from people			6	1	2	3		5	4																	18	17	Some closed	Boat ramo	Extremely safe	40-49	Male	$60,000 - $69,999
AR	My level of mental stress increased													A lot more	Food,Sport or Thrill,Nature or being outdoors,Social/Family bonding,Stress Relief,Competition with friends,To get away from people		7	3	2	1	5	6		4																	2	1	No change		Extremely safe	50-59	Male	$60,000 - $69,999
AR	I was not negatively affected													About the same	Food,Sport or Thrill,Nature or being outdoors,Social/Family bonding,Stress Relief,To get away from people		6	1	5	3	2			4																	15	17	No change		Somewhat safe	50-59	Male	$70,000 - $79,999
AR	I lost childcare and took care of my kids during the day,My level of mental stress increased							1		2				A lot less	Food,Sport or Thrill,Nature or being outdoors,Stress Relief,To get away from people		3	5	1		2			4																	15	5	Some closed	High water, could not get to usual fishing spots	Extremely safe	50-59	Female	$40,000 - $49,999
AR	I was not negatively affected													About the same	Food,Nature or being outdoors,Social/Family bonding,Stress Relief,To get away from people		2		5	1	3			4																	10	5	No change		Extremely safe	40-49	Male	$50,000 - $59,999
AR	My income was reduced,My work hours were reduced (independent from income),My level of mental stress increased													A little more	Food,Nature or being outdoors,Social/Family bonding,Stress Relief,To get away from people		5		1	2	3			4																	9	19	No change		Extremely safe	30-39	Male	$60,000 - $69,999
AR	My income was reduced													A lot more	Food,Sport or Thrill,Nature or being outdoors,Social/Family bonding,To get away from people		5	3	1	2				4																	4	12	No change		Extremely safe	50-59	Male	$100,000 - $149,999
AR	I was not negatively affected													About the same	Food,Nature or being outdoors,Social/Family bonding,To get away from people		3		1	2				4																	10	9	No change		Extremely safe	40-49	Male	$100,000 - $149,999
AR	I was not negatively affected													About the same	Sport or Thrill,Nature or being outdoors,Social/Family bonding,To get away from people			1	2	3				4																	49	49	No change		Extremely safe	60 or older	Prefer not to answer	$50,000 - $59,999
AR	My work hours were reduced (independent from income)													A little less	Food,Sport or Thrill,Nature or being outdoors,To get away from people		3	1	2					4																	3		No change		Extremely safe	21-29	Male	$40,000 - $49,999
AR	My income was reduced,My level of mental stress increased				1					2				A lot less	Sport or Thrill,Nature or being outdoors,Stress Relief,Because I had free time,To get away from people			4	3		1		2	5																	10	2	Some closed	Public lake closed	Extremely safe	18-20	Male	$20,000 - $29,999
AR	My level of mental stress increased													A lot less	Sport or Thrill,Nature or being outdoors,Stress Relief,Because I had free time,To get away from people			3	1		2		4	5																	48	1	No change		Extremely safe	21-29	Male	$60,000 - $69,999
AR	My level of mental stress increased													About the same	Food,Sport or Thrill,Nature or being outdoors,Because I had free time,To get away from people		3	1	2				4	5																	10	10	No change		Extremely safe	40-49	Male	$100,000 - $149,999
AR	I was not negatively affected													About the same	Sport or Thrill,Nature or being outdoors,Stress Relief,Competition with friends,Because I had free time,To get away from people			1	2		3	4	6	5
AR	I was not negatively affected													About the same	Nature or being outdoors,Social/Family bonding,Stress Relief,Competition with friends,To get away from people				1	2	3	4		5																	4	3	No change		Extremely safe	30-39	Male	$20,000 - $29,999
AR	I was not negatively affected													About the same	Food,Sport or Thrill,Nature or being outdoors,Social/Family bonding,Competition with friends,To get away from people		6	2	3	1		4		5																	5	6	No change		Somewhat safe	30-39	Male	$90,000 - $99,999
AR	My income was reduced,I lost my job													A little less	Sport or Thrill,Nature or being outdoors,Social/Family bonding,Stress Relief,Competition with friends,To get away from people			3	2	1	4	6		5																	5	2	Some closed		Extremely safe	50-59	Male	$100,000 - $149,999
AR	My level of mental stress increased													A little more	Food,Sport or Thrill,Nature or being outdoors,Stress Relief,To get away from people		1	2	4		3			5																	17	24	No change		Somewhat safe	18-20	Female	$50,000 - $59,999
AR	My income was reduced													About the same	Sport or Thrill,Nature or being outdoors,Social/Family bonding,Stress Relief,To get away from people			2	3	1	4			5																	5	2	Some closed	parks	Extremely safe	60 or older	Male	$90,000 - $99,999
AR	My physical health declined,My level of mental stress increased								2	1				About the same	Food,Sport or Thrill,Nature or being outdoors,Social/Family bonding,Stress Relief,To get away from people		1	6	2	3	4			5																	15	15	Some closed		Extremely safe	40-49	Female	$100,000 - $149,999
AR	My work hours were reduced (independent from income),I lost childcare and took care of my kids during the day,My level of mental stress increased													About the same	Food,Sport or Thrill,Nature or being outdoors,Social/Family bonding,To get away from people		4	3	1	2				5
AR														A little more	Sport or Thrill,Nature or being outdoors,Social/Family bonding,Competition with friends,Because I had free time,To get away from people			2	1	3		4	5	6																	10	8	No change		Extremely safe	50-59	Male
AR	I was not negatively affected													A little more	Sport or Thrill,Nature or being outdoors,Social/Family bonding,Stress Relief,Competition with friends,Because I had free time,To get away from people			1	3	2	4	5	7	6																	20	20	No change		Extremely safe	40-49	Male	More than $150,000
AR	My work hours were reduced (independent from income),I was not negatively affected					2					1			A little more	Food,Sport or Thrill,Nature or being outdoors,Social/Family bonding,Stress Relief,To get away from people		5	3	1	4	2			6																	5	10	No change		Extremely safe	40-49	Female	$90,000 - $99,999
AR	I was not negatively affected													A lot more	Food,Sport or Thrill,Nature or being outdoors,Social/Family bonding,Stress Relief,To get away from people		5	2	1	3	4			6																	21	33	No change		Extremely safe	50-59	Male	$100,000 - $149,999
AR	I was not negatively affected													A lot more	Food,Sport or Thrill,Nature or being outdoors,Social/Family bonding,Stress Relief,To get away from people		1	4	3	2	5			6																			No change		Extremely safe	30-39	Male	$60,000 - $69,999
AR	I was not negatively affected													About the same	Food,Sport or Thrill,Nature or being outdoors,Social/Family bonding,Stress Relief,Competition with friends,Because I had free time,To get away from people		8	5	2	1	3	4	6	7																	15	15	No change		Extremely safe	18-20	Male	More than $150,000
AR	My level of mental stress increased,I was not negatively affected									1	2			A little more	Food,Sport or Thrill,Nature or being outdoors,Social/Family bonding,Stress Relief,Because I had free time,To get away from people		2	3	5	1	4		6	7																	15	22	No change		Extremely safe	40-49	Male	$100,000 - $149,999
AR	I was not negatively affected													About the same	Food,Sport or Thrill,Nature or being outdoors,Social/Family bonding,Stress Relief,Competition with friends,Because I had free time,To get away from people		5	1	3	4	6	2	8	7																	10	10	No change		Extremely safe	21-29	Male	$50,000 - $59,999
AR	I was not negatively affected													About the same	Food,Sport or Thrill,Nature or being outdoors,Social/Family bonding,Stress Relief,Competition with friends,Because I had free time,To get away from people		3	2	1	4	5	6	8	7																	13	12	Some closed		Extremely safe	30-39	Male	$70,000 - $79,999
AR	I was not negatively affected													A lot more	Food,Sport or Thrill,Nature or being outdoors,Social/Family bonding,Stress Relief,Competition with friends,Because I had free time,To get away from people		7	2	1	4	3	6	5	8																	15	15	No change		Extremely safe	50-59	Male	$100,000 - $149,999
AR	My income was reduced,My work hours were reduced (independent from income),My level of mental stress increased													A lot more	Food,Sport or Thrill,Nature or being outdoors,Social/Family bonding,Stress Relief,Competition with friends,Because I had free time,To get away from people		6	1	3	4	2	5	7	8																	10	25	Some closed	Public parks closed	Extremely safe	21-29	Male	$10,000 - $19,999
AR	I was not negatively affected													A little less	Food,Sport or Thrill,Nature or being outdoors,Social/Family bonding,Stress Relief,Competition with friends,Because I had free time,To get away from people		6	1	2	4	3	5	7	8																	15	6	No change		Extremely safe	30-39	Male	More than $150,000
AR	I lost childcare and took care of my kids during the day,My level of mental stress increased							2		1				About the same	Food,Sport or Thrill,Nature or being outdoors,Social/Family bonding,Stress Relief,Competition with friends,Because I had free time,To get away from people		3	5	4	2	1	6	7	8																	20	20	Some closed	boat ramps and public parks closing	Extremely safe	21-29	Male	More than $150,000
AR	My level of mental stress increased													A little more	Food,Sport or Thrill,Nature or being outdoors,Social/Family bonding,Stress Relief,Competition with friends,Because I had free time,To get away from people		2	3	4	5	1	6	7	8																	10	15	Some closed	unable to camp and fish had to drive from home	Extremely safe	40-49	Male	More than $150,000
AR	I lost my job,I lost childcare and took care of my kids during the day,My level of mental stress increased													About the same	Food,Sport or Thrill,Nature or being outdoors,Social/Family bonding,Stress Relief,Competition with friends,Because I had free time,To get away from people		4	3	5	1	2	6	7	8																	15	14	No change		Extremely safe	30-39	Female	$30,000 - $39,999
AR	I lost childcare and took care of my kids during the day,My level of mental stress increased													A little more	Food,Sport or Thrill,Nature or being outdoors,Social/Family bonding,Stress Relief,Competition with friends,Because I had free time,To get away from people		5	1	2	3	4	6	7	8																	22	32	No change		Extremely safe	30-39	Male	$80,000 - $89,999
AR	My level of mental stress increased,I was not negatively affected													About the same	Food,Sport or Thrill,Nature or being outdoors,Social/Family bonding,Stress Relief,Competition with friends,Because I had free time,To get away from people		1	2	3	4	5	6	7	8																	41	43	No change		Extremely safe	21-29	Male	$30,000 - $39,999
AR	I was not negatively affected													About the same	Food,Sport or Thrill,Nature or being outdoors,Competition with friends,Because I had free time		3	4	2			5	1																		20	20	No change		Extremely safe	18-20	Male	$100,000 - $149,999
AR	My income was reduced,Other (describe)	Lost opportunities for the summer			2							1	I lost a summer opportunity		Food,Sport or Thrill,Nature or being outdoors,Social/Family bonding,Stress Relief,Because I had free time		5	6	2	3	4		1																				No change		Somewhat safe	30-39	Male
AR	I was not negatively affected													A lot more	Sport or Thrill,Nature or being outdoors,Social/Family bonding,Stress Relief,Because I had free time			3	2	4	5		1																		5	10	No change		Extremely safe	40-49	Male	More than $150,000
AR	I was not negatively affected													A lot less	Food,Sport or Thrill,Nature or being outdoors,Social/Family bonding,Stress Relief,Because I had free time		2	5	4	3	6		1																		10	0	No change		Extremely safe	21-29	Male	$100,000 - $149,999
AR	I was not negatively affected													About the same	Food,Sport or Thrill,Nature or being outdoors,Social/Family bonding,Because I had free time		4	5	3	2			1																		6	9	No change		Extremely safe	40-49	Female	$50,000 - $59,999
AR	My level of mental stress increased													A little less	Nature or being outdoors,Stress Relief,Because I had free time				1		2		3
AR	My level of mental stress increased													About the same	Sport or Thrill,Nature or being outdoors,Stress Relief,Because I had free time			2	1		4		3																		25	20	No change		Extremely safe	21-29	Male	$100,000 - $149,999
AR	My income was reduced				1									A little more	Food,Sport or Thrill,Nature or being outdoors,Because I had free time		2	1	4				3																		12	15	No change		Extremely safe	21-29	Male	$60,000 - $69,999
AR	My income was reduced,I lost childcare and took care of my kids during the day,My level of mental stress increased				2			1		3				About the same	Food,Nature or being outdoors,Social/Family bonding,Stress Relief,Because I had free time		5		2	1	3		4																		6	8	No change		Extremely safe	21-29	Male	$40,000 - $49,999
AR	My work hours were reduced (independent from income),My level of mental stress increased					2				1				About the same	Sport or Thrill,Nature or being outdoors,Stress Relief,Because I had free time			2	1		3		4																		6	3	No change		Extremely safe	21-29	Male	$50,000 - $59,999
AR	I was not negatively affected													About the same	Food,Sport or Thrill,Nature or being outdoors,Social/Family bonding,Stress Relief,Because I had free time		1	2	3	5	6		4																		10	10	No change		Extremely safe	30-39	Female	$30,000 - $39,999
AR	I was not negatively affected										1			About the same	Food,Sport or Thrill,Nature or being outdoors,Social/Family bonding,Stress Relief,Because I had free time		2	3	4	1	6		5																		20	20	No change		Extremely safe	30-39	Female	$20,000 - $29,999
AR	My income was reduced													A little less	Food,Sport or Thrill,Nature or being outdoors,Social/Family bonding,Because I had free time		3	1	2	4			5																		16	11	No change		Extremely safe	40-49	Male	More than $150,000
AR	I was not negatively affected													About the same	Food,Sport or Thrill,Nature or being outdoors,Social/Family bonding,Stress Relief,Competition with friends,Because I had free time		2	4	3	1	5	7	6																		20	40	No change		Extremely safe	21-29	Male	$60,000 - $69,999
AR	My level of mental stress increased													A lot more	Food,Sport or Thrill,Nature or being outdoors,Social/Family bonding,Stress Relief,Because I had free time		4	1	2	3	5		6																		15	30	Some closed	Camping was closed	Extremely safe	40-49	Male	$100,000 - $149,999
AR	My level of mental stress increased													About the same	Sport or Thrill,Nature or being outdoors,Social/Family bonding,Competition with friends			4	2	3		1																			5	5	No change		Somewhat safe	21-29	Prefer not to answer	$40,000 - $49,999
AR	My income was reduced,I lost childcare and took care of my kids during the day,My level of mental stress increased				2			1		3				A lot less	Sport or Thrill,Nature or being outdoors,Social/Family bonding,Stress Relief,Competition with friends			4	3	1	5	2																			10		Some closed		Extremely safe	21-29	Female	$70,000 - $79,999
AR	My work hours were reduced (independent from income),My level of mental stress increased													A little more	Food,Sport or Thrill,Nature or being outdoors,Stress Relief,Competition with friends		4	1	3		5	2																			20	28	No change		Extremely safe
AR	I lost my job,My level of mental stress increased						1			2				A little more	Food,Sport or Thrill,Nature or being outdoors,Social/Family bonding,Stress Relief,Competition with friends		6	2	4	5	1	3																			2	10	Some closed		Extremely safe	50-59	Male	$10,000 - $19,999
AR	An immediate family member contracted Coronavirus (COVID-19),My work hours were reduced (independent from income)			2		1								A lot less	Food,Sport or Thrill,Nature or being outdoors,Stress Relief,Competition with friends		5	1	4		2	3																			7	1	No change		Extremely safe	21-29	Male	$70,000 - $79,999
AR	I contracted Coronavirus (COVID-19)													About the same	Food,Sport or Thrill,Nature or being outdoors,Social/Family bonding,Stress Relief,Competition with friends		6	4	2	1	5	3																			4	5	No change		Extremely safe	50-59	Male	$50,000 - $59,999
AR	I was not negatively affected													A lot more	Sport or Thrill,Social/Family bonding,Competition with friends			1		2		3																			0	13	No change		Extremely safe	21-29	Male	$50,000 - $59,999
AR	I was not negatively affected													About the same	Sport or Thrill,Nature or being outdoors,Social/Family bonding,Stress Relief,Competition with friends			3	2	1	5	4																			10	10	No change		Extremely safe	50-59	Male
AR	My work hours were reduced (independent from income)													About the same	Food,Sport or Thrill,Nature or being outdoors,Stress Relief,Competition with friends		2	1	3		5	4																			10	5	No change		Extremely safe	30-39	Male	$50,000 - $59,999
AR	An immediate family member contracted Coronavirus (COVID-19),My level of mental stress increased													About the same	Food,Sport or Thrill,Nature or being outdoors,Social/Family bonding,Stress Relief,Competition with friends		4	6	1	3	2	5																			18	18	Some closed		Extremely safe	50-59	Male	$50,000 - $59,999
AR	I was not negatively affected													About the same	Food,Sport or Thrill,Nature or being outdoors,Stress Relief,Competition with friends		4	1	2		3	5																			5	5	No change		Extremely safe	21-29	Male	$50,000 - $59,999
AR	I was not negatively affected													About the same	Sport or Thrill,Nature or being outdoors,Social/Family bonding,Stress Relief,Competition with friends			2	1	3	4	5																			2	2	No change		Extremely safe	40-49	Male	More than $150,000
AR	My income was reduced,My level of mental stress increased													About the same	Sport or Thrill,Nature or being outdoors,Social/Family bonding,Stress Relief,Competition with friends			2	1	3	4	5																			7	5	Some closed	Public parks closed	Extremely safe	40-49	Male	$100,000 - $149,999
AR	I was not negatively affected													A little more	Food,Sport or Thrill,Nature or being outdoors,Social/Family bonding,Competition with friends		4	1	2	3		5																			5	15	No change		Extremely safe	30-39	Male	$60,000 - $69,999
AR	I contracted Coronavirus (COVID-19),An immediate family member contracted Coronavirus (COVID-19),My income was reduced,My level of mental stress increased		2	3	4					1				About the same	Food,Nature or being outdoors,Social/Family bonding,Stress Relief		3		4	2	1																				4	3	No change		Extremely safe	21-29	Female	$20,000 - $29,999
AR	My income was reduced,My physical health declined,My level of mental stress increased				1				2	3				About the same	Food,Sport or Thrill,Social/Family bonding,Stress Relief		2	3		4	1																				15	15			Extremely safe	60 or older	Male
AR	I lost my job													A little more	Food,Nature or being outdoors,Stress Relief		3		2		1																				10	15	No change		Somewhat safe	30-39	Male	$30,000 - $39,999
AR	My level of mental stress increased,I was not negatively affected									2	1			A little more	Sport or Thrill,Nature or being outdoors,Stress Relief			2	3		1																				10	12	No change		Extremely safe	60 or older	Male	More than $150,000
AR	My work hours were reduced (independent from income),My level of mental stress increased					2				1				A lot less	Sport or Thrill,Stress Relief			2			1																				7		Some closed	Private land access revoked	Extremely safe	50-59	Male	$90,000 - $99,999
AR	My level of mental stress increased													A little more	Stress Relief						1																				5	15	Some closed	boat ramps and parks closed	Extremely safe	50-59	Female	$30,000 - $39,999
AR	My income was reduced,I lost childcare and took care of my kids during the day,My level of mental stress increased				3			1		2				A lot less	Food,Nature or being outdoors,Social/Family bonding,Stress Relief		4		3	1	2																				15	1	Some closed	Parks was closed	Extremely safe	21-29	Female	$10,000 - $19,999
AR	My income was reduced,My level of mental stress increased				2					1				About the same	Sport or Thrill,Social/Family bonding,Stress Relief			3		1	2																				5	3	Some closed	public parks closed	Somewhat safe	40-49	Female	$30,000 - $39,999
AR	My income was reduced,I lost childcare and took care of my kids during the day,My physical health declined,My level of mental stress increased				4			3	2	1				About the same	Sport or Thrill,Nature or being outdoors,Social/Family bonding,Stress Relief			4	1	3	2																				4	3	No change		Somewhat safe	30-39	Male	$100,000 - $149,999
AR	I was not negatively affected													About the same	Food,Sport or Thrill,Nature or being outdoors,Social/Family bonding,Stress Relief		3	5	1	4	2																				10	10	No change		Extremely safe	50-59	Male	More than $150,000
AR	My level of mental stress increased													A little less	Food,Sport or Thrill,Nature or being outdoors,Stress Relief		4	3	1		2																				20	10	No change		Extremely safe	50-59	Female	$100,000 - $149,999
AR	My level of mental stress increased													About the same	Sport or Thrill,Nature or being outdoors,Stress Relief			1	3		2																				13	13	No change		Extremely safe	21-29	Female	$10,000 - $19,999
AR	My income was reduced,My work hours were reduced (independent from income)													A little more	Food,Stress Relief		1				2																				4	4	No change		Extremely safe	40-49	Male	$30,000 - $39,999
AR	My level of mental stress increased													A little more	Sport or Thrill,Nature or being outdoors,Social/Family bonding,Stress Relief			4	2	1	3																				2	4	No change		Extremely safe	30-39	Female	More than $150,000
AR	I was not negatively affected													About the same	Sport or Thrill,Nature or being outdoors,Social/Family bonding,Stress Relief			4	2	1	3																				5	3	No change		Extremely safe	60 or older	Male	$100,000 - $149,999
AR	I was not negatively affected										1			About the same	Food,Sport or Thrill,Nature or being outdoors,Social/Family bonding,Stress Relief		5	4	2	1	3																				10	12	No change		Extremely safe	40-49	Male	More than $150,000
AR	My income was reduced,My work hours were reduced (independent from income),My level of mental stress increased				2	3				1				About the same	Nature or being outdoors,Social/Family bonding,Stress Relief				2	1	3																				2	5	No change		Extremely safe	30-39	Male	$100,000 - $149,999
AR	I was not negatively affected													A lot more	Nature or being outdoors,Social/Family bonding,Stress Relief				2	1	3																				15	25	No change		Extremely safe	30-39	Female	$40,000 - $49,999
AR	I was not negatively affected													About the same	Food,Nature or being outdoors,Social/Family bonding,Stress Relief		4		2	1	3																				11	15	No change		Extremely safe	30-39	Female	$100,000 - $149,999
AR	My level of mental stress increased													About the same	Food,Sport or Thrill,Nature or being outdoors,Social/Family bonding,Stress Relief		2	5	4	1	3																				5		Some closed	River access closed	Extremely safe	30-39	Female	$60,000 - $69,999
AR	My income was reduced,My work hours were reduced (independent from income),My level of mental stress increased				2	3				1				A little more	Food,Sport or Thrill,Nature or being outdoors,Social/Family bonding,Stress Relief		2	5	4	1	3																				10	15	Some closed	Boat ramp.closed	Extremely safe	40-49	Female	$40,000 - $49,999
AR	I was not negatively affected										1			About the same	Food,Sport or Thrill,Social/Family bonding,Stress Relief		4	2		1	3																				6	3	No change		Somewhat safe	50-59	Male	$100,000 - $149,999
AR	My income was reduced														Sport or Thrill,Nature or being outdoors,Social/Family bonding,Stress Relief			4	1	2	3																				5				Extremely safe	40-49	Male	$100,000 - $149,999
AR	I was not negatively affected										1			A lot more	Sport or Thrill,Nature or being outdoors,Social/Family bonding,Stress Relief			4	1	2	3
AR	My income was reduced,My level of mental stress increased													About the same	Sport or Thrill,Nature or being outdoors,Social/Family bonding,Stress Relief			4	1	2	3																				10	4	No change		Extremely safe	30-39	Male	$80,000 - $89,999
AR	My income was reduced													About the same	Food,Sport or Thrill,Nature or being outdoors,Social/Family bonding,Stress Relief		5	4	1	2	3																				15	13	No change		Extremely safe	21-29	Female	$10,000 - $19,999
AR	My income was reduced													A little more	Nature or being outdoors,Social/Family bonding,Stress Relief				1	2	3																				5	15	No change		Extremely safe	50-59	Male	$100,000 - $149,999
AR	My level of mental stress increased													About the same	Sport or Thrill,Nature or being outdoors,Social/Family bonding,Stress Relief			1	4	2	3																				7	7	Some closed	Public ramp closed	Extremely safe	30-39	Male
AR	I was not negatively affected													A lot less	Sport or Thrill,Nature or being outdoors,Social/Family bonding,Stress Relief			1	4	2	3																				3		No change		Extremely safe	50-59	Male	$100,000 - $149,999
AR	An immediate family member contracted Coronavirus (COVID-19),My work hours were reduced (independent from income)													About the same	Food,Sport or Thrill,Nature or being outdoors,Social/Family bonding,Stress Relief		5	2	1	4	3																				16	18	No change		Extremely safe	50-59	Male	$100,000 - $149,999
AR	An immediate family member contracted Coronavirus (COVID-19),My level of mental stress increased													About the same	Food,Sport or Thrill,Nature or being outdoors,Social/Family bonding,Stress Relief		5	1	2	4	3																				10	8	No change		Extremely safe	40-49	Male	$100,000 - $149,999
AR	An immediate family member contracted Coronavirus (COVID-19),My work hours were reduced (independent from income),My level of mental stress increased			2		3				1				About the same	Food,Sport or Thrill,Nature or being outdoors,Social/Family bonding,Stress Relief		1	4	2	5	3																				15	16	Some closed	Closed public parks	Extremely safe	21-29	Female	$50,000 - $59,999
AR	I lost childcare and took care of my kids during the day,My level of mental stress increased													About the same	Sport or Thrill,Nature or being outdoors,Stress Relief			2	1		3																				10	10	No change		Extremely safe	40-49	Male	$80,000 - $89,999
AR	I was not negatively affected													A lot more	Food,Sport or Thrill,Nature or being outdoors,Stress Relief		2	4	1		3																				3	4	No change		Extremely safe	60 or older	Female	More than $150,000
AR	I was not negatively affected													A lot more	Food,Nature or being outdoors,Stress Relief		2		1		3																				5	22	Some closed		Extremely safe	30-39	Male	$100,000 - $149,999
AR	I was not negatively affected													About the same	Sport or Thrill,Nature or being outdoors,Stress Relief			1	2		3																				31	15	No change		Extremely safe	30-39	Female	$40,000 - $49,999
AR	Other (describe)	My wife is a Community College instructor, so she's had to work from home more.												About the same	Food,Sport or Thrill,Nature or being outdoors,Stress Relief		4	1	2		3																				10	12	No change			50-59	Male	$100,000 - $149,999
AR	My income was reduced,My level of mental stress increased,I was not negatively affected				1					2	3			About the same	Food,Nature or being outdoors,Stress Relief		1		2		3																				4	5	No change		Extremely safe	50-59	Male	$20,000 - $29,999
AR	I was not negatively affected													A little more	Sport or Thrill,Nature or being outdoors,Social/Family bonding,Stress Relief			3	2	1	4																				10	15	No change		Extremely safe	50-59	Male	$70,000 - $79,999
AR	I lost my job						1							A lot less	Food,Sport or Thrill,Nature or being outdoors,Social/Family bonding,Stress Relief		5	3	2	1	4																				3		No change		Extremely safe	21-29	Male	$70,000 - $79,999
AR	I lost childcare and took care of my kids during the day,My level of mental stress increased							1		2				About the same	Food,Sport or Thrill,Nature or being outdoors,Social/Family bonding,Stress Relief		3	5	2	1	4																				20	9	Some closed	Parks closed	Extremely safe	40-49	Male	$100,000 - $149,999
AR	My income was reduced													About the same	Sport or Thrill,Nature or being outdoors,Social/Family bonding,Stress Relief			2	3	1	4																				5	2	No change		Extremely safe	50-59	Male	More than $150,000
AR	My income was reduced,I lost my job,My level of mental stress increased				3		2			1				A little less	Food,Nature or being outdoors,Social/Family bonding,Stress Relief		2		3	1	4																				10	2	Some closed	Campground was closed	Somewhat safe	21-29	Female	$10,000 - $19,999
AR	My level of mental stress increased													A lot less	Sport or Thrill,Nature or being outdoors,Social/Family bonding,Stress Relief			3	1	2	4
AR	My level of mental stress increased,I was not negatively affected													About the same	Sport or Thrill,Nature or being outdoors,Social/Family bonding,Stress Relief			3	1	2	4																				5	5	No change		Extremely safe	50-59	Male	$100,000 - $149,999
AR	My level of mental stress increased													About the same	Food,Sport or Thrill,Nature or being outdoors,Social/Family bonding,Stress Relief		5	3	1	2	4																				3	3	No change		Extremely safe	30-39	Male	$100,000 - $149,999
AR	My level of mental stress increased													About the same	Food,Sport or Thrill,Nature or being outdoors,Social/Family bonding,Stress Relief		3	5	1	2	4																				3	5	Some closed	Did not travel out of state to fish inshore saltwater due to pandemic	Somewhat safe	30-39	Male	$100,000 - $149,999
AR	I was not negatively affected													About the same	Sport or Thrill,Nature or being outdoors,Social/Family bonding,Stress Relief			2	1	3	4																				10	10	No change		Extremely safe	60 or older	Female	$100,000 - $149,999
AR	My work hours were reduced (independent from income),I lost childcare and took care of my kids during the day,My level of mental stress increased													About the same	Sport or Thrill,Nature or being outdoors,Social/Family bonding,Stress Relief			2	1	3	4																				4	8	No change		Extremely safe	40-49	Male	$100,000 - $149,999
AR	I was not negatively affected													About the same	Food,Sport or Thrill,Nature or being outdoors,Social/Family bonding,Stress Relief		2	4	3	1	5																				15	15	No change		Extremely safe	40-49	Male	More than $150,000
AR	My income was reduced,My level of mental stress increased													About the same	Food,Sport or Thrill,Nature or being outdoors,Social/Family bonding,Stress Relief		3	2	4	1	5																				15	11	No change		Extremely safe	30-39	Male	$90,000 - $99,999
AR	My income was reduced													About the same	Food,Sport or Thrill,Nature or being outdoors,Social/Family bonding,Stress Relief		4	3	1	2	5																				12	10	Some closed	parks closed	Somewhat safe	40-49	Male	$90,000 - $99,999
AR	I lost my job													A little more	Food,Sport or Thrill,Nature or being outdoors,Social/Family bonding,Stress Relief		4	3	1	2	5																				2	3	No change		Extremely safe	18-20	Male	$80,000 - $89,999
AR	I was not negatively affected													About the same	Food,Sport or Thrill,Nature or being outdoors,Social/Family bonding,Stress Relief		1	3	4	2	5																				7	7	No change		Extremely safe	40-49	Male	$100,000 - $149,999
AR	I was not negatively affected													About the same	Food,Sport or Thrill,Nature or being outdoors,Social/Family bonding,Stress Relief		4	1	2	3	5																				27	32	No change		Extremely safe	40-49	Male	$80,000 - $89,999
AR	My work hours were reduced (independent from income)													A little less	Food,Sport or Thrill,Nature or being outdoors,Social/Family bonding,Stress Relief		2	1	4	3	5																				15	9	Some closed	Parks closed	Extremely safe	40-49	Male	$100,000 - $149,999
AR	I was not negatively affected										1			About the same	Food,Sport or Thrill,Nature or being outdoors,Social/Family bonding,Stress Relief		2	1	3	4	5																				5	5	No change		Extremely safe	30-39		$70,000 - $79,999
AR	My level of mental stress increased													A little less	Food,Sport or Thrill,Nature or being outdoors,Social/Family bonding		4	3	2	1																					5	0	No change		Somewhat safe	30-39	Female	Less than $10,000
AR	I was not negatively affected													A lot less	Food,Sport or Thrill,Nature or being outdoors,Social/Family bonding		4	3	2	1																					2		No change		Extremely safe	50-59	Female	More than $150,000
AR	My level of mental stress increased													A little more	Nature or being outdoors,Social/Family bonding				2	1																					1	6	No change		Extremely safe	30-39	Female	$20,000 - $29,999
AR	My income was reduced,I lost my job,My level of mental stress increased				2		1			3				A lot more	Sport or Thrill,Nature or being outdoors,Social/Family bonding			2	3	1																					1	4	No change		Extremely safe	21-29	Female	$100,000 - $149,999
AR	I was not negatively affected													A little more	Sport or Thrill,Nature or being outdoors,Social/Family bonding			2	3	1																					18	20	No change		Extremely safe	50-59	Male	More than $150,000
AR	I was not negatively affected										1			About the same	Food,Sport or Thrill,Nature or being outdoors,Social/Family bonding		2	4	3	1																					20	20	No change		Extremely safe	30-39	Male	$70,000 - $79,999
AR	I was not negatively affected													A little more	Food,Sport or Thrill,Nature or being outdoors,Social/Family bonding		3	2	4	1																					4	7	No change		Extremely safe	50-59	Male	$100,000 - $149,999
AR	I was not negatively affected													About the same	Sport or Thrill,Social/Family bonding			2		1																					7	6	No change		Extremely safe	60 or older	Male	$100,000 - $149,999
AR	My level of mental stress increased									1				About the same	Social/Family bonding					1																					2	4	Some closed	Public parks closed	Somewhat safe	30-39	Female	$90,000 - $99,999
AR	My income was reduced,My work hours were reduced (independent from income)													A little more	Sport or Thrill,Nature or being outdoors,Social/Family bonding			3	1	2																					4	6	No change		Extremely safe	50-59	Female	More than $150,000
AR	My income was reduced													About the same	Food,Sport or Thrill,Nature or being outdoors,Social/Family bonding		4	3	1	2																					5	5	Some closed	Public park and boat ramp closed.	Extremely safe	30-39	Male	More than $150,000
AR	I was not negatively affected													A lot more	Food,Sport or Thrill,Nature or being outdoors,Social/Family bonding		4	3	1	2																					25	40	No change		Extremely safe	40-49	Male
AR	My level of mental stress increased													A little less	Nature or being outdoors,Social/Family bonding				1	2																					8	4	No change		Somewhat safe	50-59	Male	$90,000 - $99,999
AR	My level of mental stress increased													A little less	Nature or being outdoors,Social/Family bonding				1	2																					7	3	No change		Extremely safe	21-29	Female	$100,000 - $149,999
AR	I was not negatively affected,Other (describe)	retired									1	2		About the same	Nature or being outdoors,Social/Family bonding				1	2																					0	0	No change		Extremely safe	60 or older	Male	$50,000 - $59,999
AR	Other (describe)	Travel plans interrupted; limited excursions from home due to CDC recommendations for my health conditions												A lot less	Food,Nature or being outdoors,Social/Family bonding		3		1	2																					2	0	No change		Extremely safe	60 or older	Female	More than $150,000
AR	I was not negatively affected										1			About the same	Sport or Thrill,Nature or being outdoors,Social/Family bonding			1	3	2																					10	12	Some closed	public parks closed	Extremely safe	40-49	Male	$40,000 - $49,999
AR	I was not negatively affected													About the same	Sport or Thrill,Nature or being outdoors,Social/Family bonding			1	3	2																					10	10	No change		Extremely safe	50-59	Male	More than $150,000
AR	I was not negatively affected													About the same	Food,Sport or Thrill,Nature or being outdoors,Social/Family bonding		4	1	3	2																					15	15	No change		Extremely safe	60 or older	Male	$60,000 - $69,999
AR	I was not negatively affected													A lot more	Food,Nature or being outdoors,Social/Family bonding		1		3	2																					15	25	No change		Extremely safe	50-59	Female	$20,000 - $29,999
AR	I was not negatively affected													About the same	Food,Sport or Thrill,Social/Family bonding		3	1		2																					4	3	No change		Extremely safe	40-49	Male	More than $150,000
AR	I contracted Coronavirus (COVID-19),I was not negatively affected		1								2			A little more	Food,Sport or Thrill,Social/Family bonding		1	3		2																					9	14	No change		Somewhat safe	21-29	Male	$50,000 - $59,999
AR	My income was reduced,I lost childcare and took care of my kids during the day,My level of mental stress increased				3			1		2				A little less	Food,Sport or Thrill,Nature or being outdoors,Social/Family bonding		4	1	2	3																					10	4	Some closed		Extremely safe	30-39	Female	$100,000 - $149,999
AR	I was not negatively affected													About the same	Food,Sport or Thrill,Nature or being outdoors,Social/Family bonding		4	1	2	3																					10	15	No change		Extremely safe	40-49	Male	More than $150,000
AR	My level of mental stress increased,I was not negatively affected													A little less	Food,Nature or being outdoors,Social/Family bonding		1		2	3																					6	2	No change		Somewhat unsafe	30-39	Female	$70,000 - $79,999
AR	I was not negatively affected,Other (describe)	The only way COVID-19 has negatively impacted my daily life is the small inconveniences to daily life that go along with COVID-19 i.e. face coverings, trying to eat out, going to the grocery store, etc.									2	1	Daily life	About the same	Food,Sport or Thrill,Nature or being outdoors,Social/Family bonding		1	3	2	4																					3	2	No change		Extremely safe	30-39	Male	$70,000 - $79,999
AR	I was not negatively affected													About the same	Food,Nature or being outdoors		2		1																						7	6	No change		Somewhat safe	21-29	Female	$40,000 - $49,999
AR	My work hours were reduced (independent from income),My physical health declined													About the same	Food,Sport or Thrill,Nature or being outdoors		2	1	3																						10	5	Some closed	High water	Somewhat safe	30-39	Male	$70,000 - $79,999
AR	I was not negatively affected										1			A lot less	Food,Sport or Thrill		2	1																							26	7	No change		Extremely safe	30-39	Male	$100,000 - $149,999
AR	I contracted Coronavirus (COVID-19)
AR	I contracted Coronavirus (COVID-19)
AR	I contracted Coronavirus (COVID-19)
AR	My income was reduced
AR	My income was reduced
AR	My income was reduced,My work hours were reduced (independent from income),I lost my job,My level of mental stress increased				3	4	1			2
AR	My level of mental stress increased
AR	My level of mental stress increased
AR	My level of mental stress increased
AR	My level of mental stress increased
AR	My level of mental stress increased
AR	My level of mental stress increased
AR	My physical health declined,My level of mental stress increased								2	1
AR	I was not negatively affected										1
AR	I was not negatively affected
AR	I was not negatively affected
AR	I was not negatively affected
AR	I was not negatively affected
AR	I was not negatively affected
AR	I was not negatively affected
AR	I was not negatively affected
AR	Other (describe)	I had to get a different job so I could be home with my kids during the day.
AR	Other (describe)	Ok
AR	Other (describe)	As retiree i was not physically affected but mentally affected due to political overtones and covers for many unrelated activities.
AR	Other (describe)	More work hours
AR	Other (describe)	record sales from covid panic
AR	Other (describe)	NA
AR	My work hours were reduced (independent from income)
AR	My income was reduced,My work hours were reduced (independent from income),My level of mental stress increased				2	1				3
AR
AR
AR
AR
AR
AR
AR
AR
AR
AR
AR
AR
AR
AR
AR
AR
AR
AR
AR
AR
AR
AR
AR
AR
AR
AR
AR
AR
AR
AR
AR
AR
AR
AR
AR
AR
AR	An immediate family member contracted Coronavirus (COVID-19),I was not negatively affected
AR	I lost childcare and took care of my kids during the day,My physical health declined
AR	I was not negatively affected,Other (describe)	My wife is diabetic and asthmatic, my Father who lives with me is 99 years old. I am an essential worker, so I have been tested twice in order to keep them both protected as well as I can.
AR	I was not negatively affected,Other (describe)	Other than TP and beef prices, I wasn’t affected
AR	My income was reduced,My level of mental stress increased
AR	My income was reduced,My level of mental stress increased
AR	My level of mental stress increased,Other (describe)	I am a nurse so my stress and hours were increased
AR	My level of mental stress increased,Other (describe)	My work hours increased and my levelers of stress
AR	My physical health declined,My level of mental stress increased
AR	My physical health declined,My level of mental stress increased
AR	My income was reduced,My work hours were reduced (independent from income),I lost childcare and took care of my kids during the day,My level of mental stress increased
AR	My income was reduced													A little less	Competition with friends																										26	16	No change		Extremely safe	40-49	Male	More than $150,000
AR	I was not negatively affected													About the same	Competition with friends
AR	An immediate family member contracted Coronavirus (COVID-19)													A little more	Food																										5	8	Some closed	Ramps closed	Extremely safe	50-59	Male	$60,000 - $69,999
AR	My income was reduced,My level of mental stress increased				1					2				About the same	Food
AR	I was not negatively affected														I do not typically fish																												No change		Extremely safe	50-59	Male	$30,000 - $39,999
AR	My income was reduced													About the same	Nature or being outdoors
AR	I was not negatively affected													About the same	Nature or being outdoors																										6	6	No change		Extremely safe	60 or older	Male
AR	I was not negatively affected													About the same	Nature or being outdoors																										10	10	No change		Extremely safe	50-59	Male	$40,000 - $49,999
AR	Other (describe)	Haven’t been to church services in person												About the same	Nature or being outdoors																										3	2	No change		Extremely safe	60 or older	Male	$100,000 - $149,999
AR	I contracted Coronavirus (COVID-19),An immediate family member contracted Coronavirus (COVID-19),My work hours were reduced (independent from income),My physical health declined,My level of mental stress increased													About the same	Nature or being outdoors																										6	6	Some closed	Boat ramps closed	Somewhat safe	50-59	Male	More than $150,000
AR	Other (describe)	Decline to answer												About the same	Other	All of the above																									9	10	Some closed		Extremely safe	40-49	Male
AR	Other (describe)	I'm self employed, my business has remand steady, the coronavirus has changed the way I operate and do business. I have had to change my plans be cause of friends testing positive.												A little less	Other	food, nature of being outdoors, social, stress relief, etc.
AR	I lost my job													A lot more	Social/Family bonding
AR	I was not negatively affected													About the same	Social/Family bonding
AR	My work hours were reduced (independent from income),My level of mental stress increased													A little more	Social/Family bonding																										2	3	No change		Extremely safe	50-59	Female	$60,000 - $69,999
AR	I was not negatively affected													About the same	Sport or Thrill																										31	33	Some closed	Boat ramps closed	Extremely safe	30-39	Male	More than $150,000
AR														About the same	Sport or Thrill																										20	20	No change			50-59	Male
AR	My work hours were reduced (independent from income),My level of mental stress increased													A little more	Sport or Thrill																										11	15	No change		Extremely safe	50-59	Male	$40,000 - $49,999
AR	My level of mental stress increased													About the same	Food,Nature or being outdoors																										2	0	No change		Extremely safe	50-59	Female
AR	I was not negatively affected													About the same	Food,Sport or Thrill																										3	2	No change		Extremely safe	21-29	Male	$50,000 - $59,999
AR	My income was reduced,Other (describe)	I am a small business owner												About the same	Food,Stress Relief																										16	16	No change		Extremely safe	50-59	Male	$100,000 - $149,999
AR	My level of mental stress increased													A little more	Nature or being outdoors,Social/Family bonding																										3	7	Some closed	Ramps and parks closed	Extremely safe	40-49	Female	$100,000 - $149,999
AR	My level of mental stress increased													About the same	Nature or being outdoors,Social/Family bonding
AR	I was not negatively affected													A little more	Nature or being outdoors,Social/Family bonding																										0		No change		Extremely safe	50-59	Female	More than $150,000
AR	My physical health declined,My level of mental stress increased								2	1				About the same	Nature or being outdoors,Stress Relief																										7	2	Some closed	Public use areas closed	Extremely safe	30-39	Male	$100,000 - $149,999
AR	I was not negatively affected													About the same	Nature or being outdoors,Stress Relief																										5	4	No change		Extremely safe	40-49	Male	$70,000 - $79,999
AR	My level of mental stress increased													About the same	Social/Family bonding,Because I had free time
AR	I was not negatively affected													About the same	Social/Family bonding,Stress Relief																										7	9	No change		Extremely safe	40-49	Male	$100,000 - $149,999
AR	My level of mental stress increased													About the same	Sport or Thrill,Nature or being outdoors
AR	I was not negatively affected													About the same	Sport or Thrill,Nature or being outdoors																										10	5	No change		Extremely safe	50-59	Male	$50,000 - $59,999
AR	I was not negatively affected													A little more	Sport or Thrill,Nature or being outdoors																										3	5	No change		Extremely safe	30-39	Male	$100,000 - $149,999
AR	Other (describe)	No travel for work which was not normal												A little less	Sport or Thrill,Other	had a lake house and it was convenient																									5	5	No change		Extremely safe	50-59	Male	More than $150,000
AR	Other (describe)	I was not negatively affected as I do not give in to the idea that the coronavirus is that big of a deal. I own my business & we have been going strong & will not let this get us down unless forced to & then we will fight back. I am ready for this all to go away. I believe it is primarily political & an attempt to make our great president Trump look bad.												About the same	Sport or Thrill,Social/Family bonding																										3	4	No change		Extremely safe	40-49	Male	More than $150,000
AR	I was not negatively affected													A lot less	Sport or Thrill,Stress Relief
AR	My income was reduced													About the same	Food,Nature or being outdoors,To get away from people
AR	My level of mental stress increased													A lot more	Food,Sport or Thrill,Stress Relief																										3	9	No change		Extremely safe	18-20	Male	$50,000 - $59,999
AR	I was not negatively affected													About the same	Food,Sport or Thrill,To get away from people																										10	10	No change		Extremely safe	30-39	Male	More than $150,000
AR	My income was reduced,My work hours were reduced (independent from income)				2	1								About the same	Nature or being outdoors,Social/Family bonding,Because I had free time																										5	6	No change		Extremely safe	30-39	Female	More than $150,000
AR	My income was reduced,My work hours were reduced (independent from income),My level of mental stress increased				2	1				3				A little more	Nature or being outdoors,Social/Family bonding,Because I had free time
AR	My level of mental stress increased													A little more	Nature or being outdoors,Social/Family bonding,Stress Relief																										5	2	No change		Extremely safe	50-59	Female	More than $150,000
AR	My income was reduced,My level of mental stress increased				2					1				A lot less	Nature or being outdoors,Social/Family bonding,To get away from people																										3		Some closed	Buffalo River closed	Extremely safe	30-39	Male	$40,000 - $49,999
AR	I was not negatively affected													About the same	Nature or being outdoors,Social/Family bonding,To get away from people																										6	5	No change		Somewhat unsafe	21-29	Female	$10,000 - $19,999
AR	My income was reduced													A little less	Nature or being outdoors,Stress Relief,To get away from people																										4	2	No change		Extremely safe	50-59	Male	More than $150,000
AR	My level of mental stress increased													A little more	Nature or being outdoors,Stress Relief,To get away from people																										4	5	No change		Somewhat safe	50-59	Male	More than $150,000
AR	My physical health declined,My level of mental stress increased													About the same	Nature or being outdoors,Stress Relief,To get away from people																										20	20	Some closed	Public Camping closed	Extremely safe	50-59	Male	$10,000 - $19,999
AR	My income was reduced,My work hours were reduced (independent from income),My level of mental stress increased													A little more	Nature or being outdoors,Stress Relief,To get away from people																										7	7	Some closed		Unsure	40-49	Male	$50,000 - $59,999
AR	My income was reduced,I lost my job				2		1							A little more	Sport or Thrill,Nature or being outdoors,Because I had free time																										5	6	No change		Extremely safe	50-59	Male	More than $150,000
AR	I lost childcare and took care of my kids during the day,My level of mental stress increased													A little less	Sport or Thrill,Nature or being outdoors,Stress Relief																										9	5	No change		Extremely safe	40-49	Male	More than $150,000
AR	I was not negatively affected,Other (describe)													About the same	Sport or Thrill,Nature or being outdoors,Stress Relief
AR	My level of mental stress increased													A little less	Sport or Thrill,Nature or being outdoors,To get away from people																										10	10	Some closed		Somewhat unsafe	50-59	Male	$60,000 - $69,999
AR	I was not negatively affected													About the same	Sport or Thrill,Nature or being outdoors,To get away from people																										20	15	No change		Extremely safe	30-39	Male	$60,000 - $69,999
AR	My level of mental stress increased													A lot less	Sport or Thrill,Social/Family bonding,Stress Relief																										24	4	Some closed		Somewhat safe	18-20	Male	$10,000 - $19,999
AR	I was not negatively affected													A lot more	Food,Nature or being outdoors,Social/Family bonding,Because I had free time																										4	6	No change		Extremely safe	18-20	Female	$80,000 - $89,999
AR	My level of mental stress increased													A lot more	Food,Nature or being outdoors,Social/Family bonding,Stress Relief																										1	3	No change		Extremely safe	40-49	Female	$100,000 - $149,999
AR	I was not negatively affected													About the same	Food,Nature or being outdoors,Social/Family bonding,To get away from people																										9	11	No change		Extremely safe	21-29	Male	$50,000 - $59,999
AR	I was not negatively affected													About the same	Food,Sport or Thrill,Nature or being outdoors,Social/Family bonding																										29	29	No change		Extremely safe	40-49	Female	$70,000 - $79,999
AR	I was not negatively affected													About the same	Food,Sport or Thrill,Nature or being outdoors,Social/Family bonding																										25	27	No change		Extremely safe	30-39	Male	$90,000 - $99,999
AR	My income was reduced,My work hours were reduced (independent from income)													A little more	Food,Sport or Thrill,Nature or being outdoors,Stress Relief																										40	45	No change		Extremely safe	21-29	Female	$90,000 - $99,999
AR	I contracted Coronavirus (COVID-19),An immediate family member contracted Coronavirus (COVID-19),My level of mental stress increased													A lot more	Food,Sport or Thrill,Nature or being outdoors,Stress Relief																										5	10	No change		Extremely safe	50-59	Male	More than $150,000
AR	I was not negatively affected													A lot more	Nature or being outdoors,Social/Family bonding,Because I had free time,To get away from people																										3	10	Some closed	Boat ramps closed	Somewhat safe	40-49	Female	$100,000 - $149,999
AR	An immediate family member contracted Coronavirus (COVID-19),My level of mental stress increased													About the same	Nature or being outdoors,Social/Family bonding,Stress Relief,To get away from people																										3	1	No change		Extremely safe	60 or older	Male	$100,000 - $149,999
AR														A little less	Nature or being outdoors,Stress Relief,Competition with friends,Because I had free time
AR	I was not negatively affected													About the same	Sport or Thrill,Nature or being outdoors,Because I had free time,To get away from people
AR	I was not negatively affected													About the same	Sport or Thrill,Nature or being outdoors,Social/Family bonding,Because I had free time																										15	15	No change		Extremely safe	40-49	Male	$40,000 - $49,999
AR	I contracted Coronavirus (COVID-19),An immediate family member contracted Coronavirus (COVID-19),My level of mental stress increased													A little more	Sport or Thrill,Nature or being outdoors,Social/Family bonding,Because I had free time																										8	15	No change		Extremely safe	21-29	Female	$20,000 - $29,999
AR	My level of mental stress increased													A lot less	Sport or Thrill,Nature or being outdoors,Social/Family bonding,Stress Relief																										4		No change		Somewhat safe	60 or older	Male	More than $150,000
AR	I was not negatively affected													A little more	Sport or Thrill,Nature or being outdoors,Social/Family bonding,Stress Relief
AR	My work hours were reduced (independent from income),I lost childcare and took care of my kids during the day,My level of mental stress increased													A lot less	Sport or Thrill,Nature or being outdoors,Social/Family bonding,Stress Relief																										30	20	Some closed		Unsure	40-49	Male	$50,000 - $59,999
AR	My level of mental stress increased													A little more	Sport or Thrill,Nature or being outdoors,Social/Family bonding,To get away from people																										6	9	Some closed	some parks were closed	Extremely safe	21-29	Male	$80,000 - $89,999
AR	I was not negatively affected													A little more	Sport or Thrill,Nature or being outdoors,Stress Relief,Because I had free time																										6	10	No change		Extremely safe	21-29	Male	$80,000 - $89,999
AR	My work hours were reduced (independent from income),My level of mental stress increased													A lot more	Sport or Thrill,Nature or being outdoors,Stress Relief,Competition with friends																										20	50	No change		Extremely safe	40-49	Male	More than $150,000
AR	I lost my job														Sport or Thrill,Nature or being outdoors,Stress Relief,To get away from people																										3		All closed		Extremely safe	50-59	Male	$100,000 - $149,999
AR	My work hours were reduced (independent from income)													About the same	Sport or Thrill,Nature or being outdoors,Stress Relief,To get away from people																										20	18	No change		Extremely safe	50-59	Female	$100,000 - $149,999
AR	I contracted Coronavirus (COVID-19),An immediate family member contracted Coronavirus (COVID-19)													A little more	Sport or Thrill,Nature or being outdoors,Stress Relief,To get away from people																										30	30	Some closed	Ramps closed	Somewhat safe	21-29	Male	$50,000 - $59,999
AR	I lost childcare and took care of my kids during the day,My level of mental stress increased													A lot less	Sport or Thrill,Nature or being outdoors,Stress Relief,To get away from people																										21	3	No change		Extremely safe	30-39	Male	$90,000 - $99,999
AR	I was not negatively affected													About the same	Sport or Thrill,Social/Family bonding,Stress Relief,To get away from people																										9	5	No change		Extremely safe	30-39	Female	$100,000 - $149,999
AR	My income was reduced,My work hours were reduced (independent from income)													About the same	Food,Nature or being outdoors,Social/Family bonding,Stress Relief,To get away from people																										10	10	No change		Extremely safe	21-29	Male	$70,000 - $79,999
AR	I was not negatively affected													About the same	Food,Sport or Thrill,Nature or being outdoors,Social/Family bonding,Because I had free time																										11	11	No change		Extremely safe	50-59	Female
AR	My income was reduced,I lost my job													A little more	Food,Sport or Thrill,Nature or being outdoors,Social/Family bonding,Competition with friends
AR	I was not negatively affected													A lot more	Food,Sport or Thrill,Nature or being outdoors,Social/Family bonding,Stress Relief																										11	30	No change		Extremely safe	50-59	Male	$100,000 - $149,999
AR	Other (describe)	Outside my immediate family, my close contact and activities with extended family and friends has been greatly reduced.												A lot more	Food,Sport or Thrill,Nature or being outdoors,Social/Family bonding,Stress Relief																										3	15	No change		Extremely safe	60 or older	Male	More than $150,000
AR	I was not negatively affected													About the same	Food,Sport or Thrill,Nature or being outdoors,Stress Relief,To get away from people																										7	10	Some closed		Somewhat safe	30-39	Male	More than $150,000
AR	An immediate family member contracted Coronavirus (COVID-19),My income was reduced,My level of mental stress increased													A little less	Food,Sport or Thrill,Nature or being outdoors,Stress Relief,To get away from people																										2	2	Some closed	Ozark shut down the dam	Somewhat safe	18-20	Male	Less than $10,000
AR	My income was reduced,My work hours were reduced (independent from income),My level of mental stress increased													A little more	Food,Sport or Thrill,Nature or being outdoors,Stress Relief,To get away from people																										15	26	No change		Somewhat safe	21-29	Male	$80,000 - $89,999
AR	I contracted Coronavirus (COVID-19),My level of mental stress increased													A lot more	Sport or Thrill,Nature or being outdoors,Social/Family bonding,Because I had free time,To get away from people																										5	5	No change		Extremely safe	21-29	Male	More than $150,000
AR	My work hours were reduced (independent from income),My physical health declined,My level of mental stress increased													A little more	Sport or Thrill,Nature or being outdoors,Social/Family bonding,Stress Relief,Because I had free time																										2	5	No change		Extremely safe	30-39	Male	$80,000 - $89,999
AR	I contracted Coronavirus (COVID-19),My physical health declined,My level of mental stress increased													A little more	Sport or Thrill,Nature or being outdoors,Social/Family bonding,Stress Relief,Competition with friends																										3	5	No change		Extremely safe	60 or older	Male	More than $150,000
AR	My income was reduced,My work hours were reduced (independent from income),My level of mental stress increased													A little less	Sport or Thrill,Nature or being outdoors,Social/Family bonding,Stress Relief,Competition with friends																										5	2	No change		Extremely safe	40-49	Male	$100,000 - $149,999
AR	My level of mental stress increased													A lot less	Sport or Thrill,Nature or being outdoors,Social/Family bonding,Stress Relief,To get away from people
AR	I was not negatively affected										1			About the same	Sport or Thrill,Nature or being outdoors,Social/Family bonding,Stress Relief,To get away from people																										10	10	Some closed		Extremely safe	50-59	Male	$90,000 - $99,999
AR	I was not negatively affected													About the same	Sport or Thrill,Nature or being outdoors,Stress Relief,Competition with friends,To get away from people
AR	I was not negatively affected													About the same	Food,Sport or Thrill,Nature or being outdoors,Social/Family bonding,Stress Relief,Because I had free time																										15	15	No change		Extremely safe	60 or older	Male	More than $150,000
AR	An immediate family member contracted Coronavirus (COVID-19),My level of mental stress increased													A little less	Food,Sport or Thrill,Nature or being outdoors,Social/Family bonding,Stress Relief,Because I had free time																										10	50	No change		Extremely safe	40-49	Male	$60,000 - $69,999
AR	I was not negatively affected													A lot more	Food,Sport or Thrill,Nature or being outdoors,Social/Family bonding,Stress Relief,Competition with friends																										30	31	No change		Extremely safe	60 or older	Male
AR	My level of mental stress increased													About the same	Food,Sport or Thrill,Nature or being outdoors,Social/Family bonding,Stress Relief,To get away from people																										20	20	No change		Extremely safe	21-29	Male	$30,000 - $39,999
AR	I was not negatively affected													About the same	Food,Sport or Thrill,Nature or being outdoors,Social/Family bonding,Stress Relief,To get away from people																										15	14	No change		Extremely safe	50-59	Male	More than $150,000
AR	My income was reduced,My level of mental stress increased													About the same	Food,Sport or Thrill,Nature or being outdoors,Social/Family bonding,Stress Relief,To get away from people																										5	5	No change		Extremely safe	40-49	Female	$20,000 - $29,999
AR	An immediate family member contracted Coronavirus (COVID-19),My income was reduced,My work hours were reduced (independent from income),I lost my job													A lot more	Food,Sport or Thrill,Nature or being outdoors,Social/Family bonding,Stress Relief,To get away from people																										44	40	No change		Extremely safe	30-39	Male	$60,000 - $69,999
AR	I lost childcare and took care of my kids during the day,My level of mental stress increased													A lot more	Food,Sport or Thrill,Social/Family bonding,Stress Relief,Because I had free time,To get away from people
AR	My income was reduced													A little more	Sport or Thrill,Nature or being outdoors,Social/Family bonding,Stress Relief,Because I had free time,To get away from people																										6	10	No change		Extremely safe	30-39	Male	$50,000 - $59,999
AR	My level of mental stress increased,Other (describe)	Had to leave my job due to compromised immune system												A lot more	Sport or Thrill,Nature or being outdoors,Social/Family bonding,Stress Relief,Because I had free time,To get away from people																										4	10	No change		Extremely safe	30-39	Female	$90,000 - $99,999
AR	I was not negatively affected													A lot more	Sport or Thrill,Nature or being outdoors,Social/Family bonding,Stress Relief,Competition with friends,To get away from people																										23	29	No change		Extremely safe	21-29	Male	$10,000 - $19,999
AR	My income was reduced,My work hours were reduced (independent from income)													A lot more	Food,Sport or Thrill,Nature or being outdoors,Social/Family bonding,Stress Relief,Competition with friends,Because I had free time
AR	My level of mental stress increased													A lot less	Food,Stress Relief,To get away from people		2				1			3				Because I had free time													25	5	No change		Somewhat safe	40-49	Male
AR	My income was reduced													About the same	Nature or being outdoors,Stress Relief,Competition with friends,Because I had free time				3		4	2	1					Because I had free time													7	1	No change		Extremely safe	40-49	Prefer not to answer
AR	I was not negatively affected													About the same	Because I had free time													Because I had free time													5	1	No change		Somewhat safe	50-59	Male	More than $150,000
AR	I was not negatively affected													About the same	Because I had free time													Because I had free time													3	1	No change		Extremely safe	30-39	Male	$50,000 - $59,999
AR	I was not negatively affected													About the same	Because I had free time													Because I had free time													4	4	No change		Extremely safe	50-59	Male	More than $150,000
AR	I was not negatively affected													About the same	Because I had free time													Because I had free time													20	10	No change		Extremely safe	50-59	Male	$80,000 - $89,999
AR	I was not negatively affected													A lot more	Sport or Thrill													Because I had free time													40	40	No change		Extremely safe	50-59	Male	$100,000 - $149,999
AR	My income was reduced													A lot less	Because I had free time,To get away from people													Because I had free time													10		No change		Extremely safe	50-59	Male	More than $150,000
AR	I was not negatively affected													About the same	Stress Relief,Because I had free time													Because I had free time													5	4	No change		Extremely unsafe	50-59	Male	More than $150,000
AR	My level of mental stress increased													A lot more	Competition with friends													Competition with friends													8	40	No change		Extremely safe	40-49	Male	$90,000 - $99,999
AR	I was not negatively affected													A little more	Competition with friends													Competition with friends													18	25	Some closed		Extremely safe	50-59	Male	More than $150,000
AR	I was not negatively affected													A little less	Competition with friends													Competition with friends													6	3	No change		Somewhat safe	50-59	Male	$50,000 - $59,999
AR	I was not negatively affected													A lot more	Sport or Thrill													Competition with friends													5	10	No change		Extremely safe	30-39	Male	$100,000 - $149,999
AR	My income was reduced,My work hours were reduced (independent from income)				1	2								About the same	Stress Relief,Competition with friends													Competition with friends													50	20	Some closed		Extremely unsafe	30-39	Male	More than $150,000
AR	I was not negatively affected													A lot less	Food,Sport or Thrill,Nature or being outdoors,Social/Family bonding,Stress Relief		3	4	2	1	5							Food													18	2	All closed	Parks closed, game wardens turned everyone around, and I’m essential so I had to work more than usual	Extremely safe	40-49	Male	$60,000 - $69,999
AR	My work hours were reduced (independent from income),My level of mental stress increased													A lot less	Food,Nature or being outdoors,Social/Family bonding		1		3	2								Food													20	10	No change		Extremely safe	18-20	Female	$60,000 - $69,999
AR	I was not negatively affected													About the same	Food													Food													5		No change		Extremely safe	40-49	Male	More than $150,000
AR	My work hours were reduced (independent from income)													About the same	Food													Food													6	5	No change		Extremely safe	30-39	Male	$80,000 - $89,999
AR	My income was reduced,My work hours were reduced (independent from income),I lost childcare and took care of my kids during the day,My level of mental stress increased													A lot less	Food													Food													5	1	Some closed	Access closed	Extremely safe	50-59	Male
AR	I was not negatively affected													About the same	Social/Family bonding													Food													4	4	No change		Extremely safe	40-49	Male	$100,000 - $149,999
AR	I lost my job													A lot more	To get away from people													Food													5	25	No change		Extremely safe	40-49	Male	$30,000 - $39,999
AR	I was not negatively affected													About the same	Food,Other	Grandchildren												Food													4	2	Some closed	ramps closed	Extremely safe	50-59	Male	$70,000 - $79,999
AR	My income was reduced													A lot less	Food,Nature or being outdoors,Social/Family bonding													Food													40	9	Some closed	Public park	Extremely safe	40-49	Male	$20,000 - $29,999
AR	An immediate family member contracted Coronavirus (COVID-19),My income was reduced,My work hours were reduced (independent from income),My level of mental stress increased			1	2	3				4				About the same	Food,Nature or being outdoors,Stress Relief													Food
AR	I was not negatively affected													About the same	Food,Nature or being outdoors,To get away from people													Food													8	5	No change		Extremely safe	30-39	Male	$100,000 - $149,999
AR	My level of mental stress increased,I was not negatively affected													About the same	Food,Sport or Thrill,Nature or being outdoors,Social/Family bonding,Stress Relief													Food													3	0	No change		Extremely safe	50-59	Male	More than $150,000
AR	I lost my job,My level of mental stress increased													A lot more	Sport or Thrill,Nature or being outdoors,Social/Family bonding,Stress Relief,To get away from people													Food													5	50	No change		Extremely safe	40-49	Male	$60,000 - $69,999
AR	My income was reduced													About the same	Food,Sport or Thrill,Nature or being outdoors,Social/Family bonding,Stress Relief,To get away from people													Food													15	5	Some closed	closed	Extremely safe	50-59	Female	More than $150,000
AR	My income was reduced,My level of mental stress increased				2					1				About the same	Nature or being outdoors,Social/Family bonding,Stress Relief,Because I had free time,I do not typically fish				2	4	3		5				1	I did not fish during the pandemic													0	0	No change		Extremely safe	30-39	Male	$50,000 - $59,999
AR	Other (describe)	I am annoyed by the overreaction.												A lot less	Social/Family bonding,Other	Twicw a year church men's group trip.				2					1			I did not fish during the pandemic													1		No change		Extremely safe	50-59	Male	$40,000 - $49,999
AR	I was not negatively affected													About the same	Food,Sport or Thrill,Nature or being outdoors,Social/Family bonding,Stress Relief,Other	but I have not had time to fish lately.. too busy being "essential healthcare worker"	5	3	1	4	2				6			I did not fish during the pandemic													3		No change		Extremely safe	50-59	Male	$100,000 - $149,999
AR	My work hours were reduced (independent from income),My level of mental stress increased													A lot less	Nature or being outdoors,Social/Family bonding,Stress Relief,To get away from people				1	3	4			2				I did not fish during the pandemic													8	0	No change		Extremely safe	40-49	Male	$100,000 - $149,999
AR	My income was reduced,My level of mental stress increased				2					1				A lot less	Nature or being outdoors,Social/Family bonding,Stress Relief,To get away from people				2	4	1			3				I did not fish during the pandemic													3		Some closed	access to fishing was closed	Somewhat safe	50-59	Male	$50,000 - $59,999
AR	My income was reduced,My work hours were reduced (independent from income),My level of mental stress increased				3	2				1				A lot less	Food,Sport or Thrill,Nature or being outdoors,Social/Family bonding,Stress Relief,Competition with friends,Because I had free time,To get away from people		5	6	1	3	2	7	8	4				I did not fish during the pandemic													15		No change		Somewhat safe	21-29	Male	$40,000 - $49,999
AR	I was not negatively affected													About the same	Sport or Thrill,Nature or being outdoors,Social/Family bonding,Stress Relief,Because I had free time,To get away from people			2	3	6	4		1	5				I did not fish during the pandemic													1	0	Some closed	Parks closed	Extremely safe	30-39	Male	More than $150,000
AR	My work hours were reduced (independent from income),My level of mental stress increased					2				1				A lot less	Sport or Thrill,Nature or being outdoors,Social/Family bonding,Stress Relief,To get away from people			3	1	4	2			5				I did not fish during the pandemic													15				Extremely safe	40-49	Female	$20,000 - $29,999
AR	My income was reduced,My work hours were reduced (independent from income),I lost childcare and took care of my kids during the day,My level of mental stress increased													A lot less	Food,Sport or Thrill,Nature or being outdoors,Social/Family bonding,Stress Relief,To get away from people		6	4	1	2	3			5				I did not fish during the pandemic													5		Some closed		Somewhat safe	40-49	Male	More than $150,000
AR	My level of mental stress increased													About the same	Sport or Thrill,Nature or being outdoors,Social/Family bonding,Stress Relief,Competition with friends,To get away from people			3	2	5	1	4		6				I did not fish during the pandemic													4				Extremely safe	30-39	Male	$90,000 - $99,999
AR	I was not negatively affected													About the same	Food,Sport or Thrill,Nature or being outdoors,Social/Family bonding,Stress Relief,Competition with friends,Because I had free time,To get away from people		1	2	3	4	5	6	8	7				I did not fish during the pandemic													15	15	No change		Extremely safe	30-39	Male	$50,000 - $59,999
AR	My level of mental stress increased													About the same	Nature or being outdoors,Because I had free time				1				2					I did not fish during the pandemic
AR	My level of mental stress increased													About the same	Sport or Thrill,Nature or being outdoors,Social/Family bonding,Stress Relief,Competition with friends,Because I had free time			6	1	2	4	5	3					I did not fish during the pandemic													1	0	No change		Extremely safe	18-20	Male	$60,000 - $69,999
AR	My physical health declined,My level of mental stress increased													A lot less	Sport or Thrill,Nature or being outdoors,Stress Relief,Competition with friends			1	2		4	3						I did not fish during the pandemic													10	15	No change		Extremely safe	21-29	Male	Less than $10,000
AR	I lost childcare and took care of my kids during the day,My level of mental stress increased							1		2				About the same	Food,Sport or Thrill,Nature or being outdoors,Social/Family bonding,Stress Relief,Competition with friends		6	1	2	3	4	5						I did not fish during the pandemic													5		No change		Extremely safe	21-29	Male	$100,000 - $149,999
AR	My income was reduced,I lost my job,My level of mental stress increased				2		1			3				A lot less	Food,Sport or Thrill,Nature or being outdoors,Social/Family bonding,Stress Relief		4	3	2	5	1							I did not fish during the pandemic													16		All closed		Extremely safe	50-59	Male	$80,000 - $89,999
AR	My income was reduced,My work hours were reduced (independent from income),My level of mental stress increased														Sport or Thrill,Nature or being outdoors,Stress Relief			2	3		1							I did not fish during the pandemic													22	11	Some closed	public parks closed	Somewhat safe	40-49	Male	$60,000 - $69,999
AR	My income was reduced,I lost my job,My level of mental stress increased													A lot less	Food,Stress Relief		1				2							I did not fish during the pandemic													3		No change		Extremely safe	50-59	Male	$70,000 - $79,999
AR	My level of mental stress increased									1					Nature or being outdoors,Social/Family bonding,Stress Relief				2	1	3							I did not fish during the pandemic													2	0	No change		Somewhat safe	21-29	Male
AR	My level of mental stress increased													A lot less	Food,Nature or being outdoors,Social/Family bonding,Stress Relief		4		2	1	3							I did not fish during the pandemic													15		No change		Extremely safe	50-59	Male
AR	I was not negatively affected													A lot less	Food,Sport or Thrill,Nature or being outdoors,Social/Family bonding,Stress Relief		5	4	1	2	3							I did not fish during the pandemic													4		No change		Somewhat safe	40-49	Female	$100,000 - $149,999
AR	My level of mental stress increased													A lot less	Food,Sport or Thrill,Nature or being outdoors,Social/Family bonding,Stress Relief		5	3	2	1	4							I did not fish during the pandemic													2		Some closed		Somewhat safe	50-59	Male	$90,000 - $99,999
AR	My income was reduced,My level of mental stress increased													A lot less	Food,Sport or Thrill,Nature or being outdoors,Social/Family bonding,Stress Relief		5	3	2	1	4							I did not fish during the pandemic													0		No change		Somewhat safe	60 or older	Male	More than $150,000
AR	My income was reduced,I lost childcare and took care of my kids during the day,My physical health declined,My level of mental stress increased				2			1	3	4				A lot less	Food,Sport or Thrill,Nature or being outdoors,Social/Family bonding,Stress Relief		2	1	3	4	5							I did not fish during the pandemic															Some closed	Parks closed	Somewhat safe	30-39	Male	More than $150,000
AR	My level of mental stress increased,Other (describe)	I started managing school for my four grandkids and stayed home most of the time. Still stay home most of the time.													Nature or being outdoors,Social/Family bonding				2	1								I did not fish during the pandemic													4		No change		Extremely safe	60 or older	Female	$70,000 - $79,999
AR	My level of mental stress increased													A little less	Food,Nature or being outdoors,Social/Family bonding		3		2	1								I did not fish during the pandemic													2	0	No change		Extremely safe	40-49	Male	$100,000 - $149,999
AR	I was not negatively affected													About the same	Food,Sport or Thrill,Nature or being outdoors,Social/Family bonding		2	3	4	1								I did not fish during the pandemic													3	0	No change		Extremely safe	21-29	Female	$100,000 - $149,999
AR	My income was reduced													About the same	Sport or Thrill,Nature or being outdoors,Social/Family bonding			1	3	2								I did not fish during the pandemic													4	4	No change		Extremely safe	60 or older	Male	$100,000 - $149,999
AR	I was not negatively affected													A lot less	Sport or Thrill,Nature or being outdoors,Social/Family bonding			1	2	3								I did not fish during the pandemic													6	0	No change		Somewhat safe	60 or older	Male	$100,000 - $149,999
AR	My income was reduced,My work hours were reduced (independent from income)				1	2								A lot less	Food,Sport or Thrill,Nature or being outdoors,Social/Family bonding		1	2	3	4								I did not fish during the pandemic													15	2	All closed	Public parks closed	Extremely safe	60 or older	Male
AR	I was not negatively affected													A little less	Sport or Thrill,Nature or being outdoors			1	2									I did not fish during the pandemic													2		No change		Extremely safe	50-59	Male	More than $150,000
AR	I was not negatively affected										1			A lot less	Food,Sport or Thrill,Nature or being outdoors		1	2	3									I did not fish during the pandemic													6	1	Some closed	public ramps were closed	Extremely safe	60 or older	Male	$70,000 - $79,999
AR	I was not negatively affected													About the same	I do not typically fish													I did not fish during the pandemic													1		No change		Somewhat safe	50-59	Male	$100,000 - $149,999
AR	I was not negatively affected													About the same	I do not typically fish													I did not fish during the pandemic													0	0			Somewhat safe	21-29	Male	More than $150,000
AR	My income was reduced													A lot less	Nature or being outdoors													I did not fish during the pandemic													3		No change			50-59	Male	$70,000 - $79,999
AR	I lost my job,My physical health declined						2		1					About the same	Other	With family												I did not fish during the pandemic													0	0	No change		Extremely safe	50-59	Male	$40,000 - $49,999
AR	An immediate family member contracted Coronavirus (COVID-19),My work hours were reduced (independent from income)													About the same	Social/Family bonding													I did not fish during the pandemic													1	1	No change		Extremely safe	50-59	Female	More than $150,000
AR	I was not negatively affected													About the same	Sport or Thrill													I did not fish during the pandemic															No change		Extremely safe	60 or older	Male	$30,000 - $39,999
AR	My level of mental stress increased									1				A lot less	Stress Relief													I did not fish during the pandemic													6	1	No change		Extremely safe	21-29	Male	$70,000 - $79,999
AR	My level of mental stress increased													A lot less	Food,Nature or being outdoors													I did not fish during the pandemic													4	0	Some closed	Flooding	Extremely safe	30-39	Male	$40,000 - $49,999
AR	My income was reduced,My level of mental stress increased													A lot less	Food,Stress Relief													I did not fish during the pandemic													10	1	Some closed		Extremely safe	60 or older	Male	$90,000 - $99,999
AR	I was not negatively affected													A lot less	Nature or being outdoors,Because I had free time													I did not fish during the pandemic													2	0	No change		Extremely safe	50-59	Male
AR	My work hours were reduced (independent from income),My level of mental stress increased					1				2				A little less	Nature or being outdoors,Social/Family bonding													I did not fish during the pandemic													1	0	No change		Extremely safe	60 or older	Male	$100,000 - $149,999
AR	My income was reduced,My work hours were reduced (independent from income),My level of mental stress increased				2	1				3					Nature or being outdoors,Social/Family bonding													I did not fish during the pandemic													1		No change		Extremely safe	40-49	Female	More than $150,000
AR	My income was reduced													A lot less	Sport or Thrill,Competition with friends													I did not fish during the pandemic															No change		Somewhat safe	50-59	Male	$50,000 - $59,999
AR	My level of mental stress increased													A lot less	Sport or Thrill,Nature or being outdoors													I did not fish during the pandemic													2	0		Guide not available.	Unsure	60 or older	Female	$80,000 - $89,999
AR	An immediate family member contracted Coronavirus (COVID-19),My level of mental stress increased													A lot less	Sport or Thrill,Social/Family bonding													I did not fish during the pandemic													3	0	No change		Somewhat safe	60 or older	Female	More than $150,000
AR	My income was reduced,My work hours were reduced (independent from income)													A lot less	Sport or Thrill,Stress Relief													I did not fish during the pandemic													3	0	No change		Extremely safe	60 or older	Male	More than $150,000
AR	My level of mental stress increased													About the same	Stress Relief,To get away from people													I did not fish during the pandemic
AR	I was not negatively affected													A lot less	Stress Relief,To get away from people													I did not fish during the pandemic													5	1	No change		Extremely safe	50-59	Male	$50,000 - $59,999
AR	My income was reduced,My work hours were reduced (independent from income)													A lot less	Food,Social/Family bonding,Stress Relief													I did not fish during the pandemic													15	0	Some closed		Somewhat safe	30-39	Female	$30,000 - $39,999
AR	I was not negatively affected													A lot less	Nature or being outdoors,Stress Relief,Because I had free time													I did not fish during the pandemic													4		No change		Extremely safe	60 or older	Male	$80,000 - $89,999
AR	My income was reduced													A lot less	Sport or Thrill,Nature or being outdoors,Stress Relief													I did not fish during the pandemic													5		Some closed	Ramps closed	Extremely safe	50-59	Male
AR	My income was reduced,My work hours were reduced (independent from income),Other (describe)	Job closed until August			1	2						3		A lot less	Sport or Thrill,Nature or being outdoors,Stress Relief													I did not fish during the pandemic													0		No change		Extremely safe	50-59	Female	$50,000 - $59,999
AR	My work hours were reduced (independent from income)													About the same	Sport or Thrill,Nature or being outdoors,Stress Relief													I did not fish during the pandemic
AR	My level of mental stress increased													A lot less	Sport or Thrill,Nature or being outdoors,To get away from people													I did not fish during the pandemic													5		No change		Somewhat safe	21-29	Female
AR	My level of mental stress increased													A lot less	Food,Sport or Thrill,Nature or being outdoors,Social/Family bonding													I did not fish during the pandemic													5	1	No change		Extremely safe	50-59	Male	$50,000 - $59,999
AR	I was not negatively affected													About the same	Nature or being outdoors,Social/Family bonding,Stress Relief,Because I had free time													I did not fish during the pandemic													0	46	No change		Extremely safe	60 or older	Male	$90,000 - $99,999
AR	My income was reduced,My physical health declined,My level of mental stress increased				3				1	2				A lot less	Nature or being outdoors,Social/Family bonding,Stress Relief,To get away from people													I did not fish during the pandemic													6		No change		Extremely safe	40-49	Male	$60,000 - $69,999
AR	My level of mental stress increased,Other (describe)	Work load increased												A lot less	Sport or Thrill,Nature or being outdoors,Because I had free time,To get away from people													I did not fish during the pandemic													20	15	No change		Extremely safe	50-59	Male	$90,000 - $99,999
AR	My level of mental stress increased														Sport or Thrill,Nature or being outdoors,Social/Family bonding,Stress Relief													I did not fish during the pandemic													4	0			Somewhat safe	60 or older	Female
AR	My physical health declined,My level of mental stress increased													A lot less	Sport or Thrill,Nature or being outdoors,Social/Family bonding,Stress Relief													I did not fish during the pandemic													2	0	Some closed	Parks closed	Unsure	50-59	Female	Less than $10,000
AR	I contracted Coronavirus (COVID-19),An immediate family member contracted Coronavirus (COVID-19),My income was reduced,My work hours were reduced (independent from income)													A lot less	Food,Sport or Thrill,Nature or being outdoors,Social/Family bonding,Competition with friends													I did not fish during the pandemic													2		All closed	State park closed	Extremely safe	21-29	Prefer not to answer
AR	My level of mental stress increased													A lot less	Sport or Thrill,Nature or being outdoors,Social/Family bonding,Stress Relief,Because I had free time													I did not fish during the pandemic													10		Some closed	Public parks closed	Extremely safe	40-49	Female	Less than $10,000
AR	My level of mental stress increased													A lot less	Sport or Thrill,Nature or being outdoors,Social/Family bonding,Stress Relief,Competition with friends													I did not fish during the pandemic													16	1	Some closed	Closings	Extremely safe	50-59	Female
AR	My physical health declined,My level of mental stress increased													A lot less	Food,Sport or Thrill,Nature or being outdoors,Social/Family bonding,Stress Relief,Because I had free time,To get away from people													I did not fish during the pandemic													11	0	Some closed	Parks closed	Unsure	30-39	Female	$80,000 - $89,999
AR	My income was reduced,My level of mental stress increased														Food,Sport or Thrill,Nature or being outdoors,Social/Family bonding,Stress Relief,Competition with friends,Because I had free time													I did not fish during the pandemic													15				Somewhat safe	40-49	Female	$100,000 - $149,999
AR	An immediate family member contracted Coronavirus (COVID-19),My income was reduced,My level of mental stress increased													A lot less	Food,Sport or Thrill,Nature or being outdoors,Social/Family bonding,Stress Relief,Competition with friends,Because I had free time,To get away from people													I did not fish during the pandemic													27	1	No change		Unsure	21-29	Female	Less than $10,000
AR	My level of mental stress increased,Other (describe)	Go hogs!												A little more	Nature or being outdoors,Stress Relief,To get away from people,Other	Lsu sucks			1		3			2	4			Nature or being outdoors													10	14	No change	Razorbacks rule	Extremely safe	40-49	Male	$90,000 - $99,999
AR	My income was reduced,I lost childcare and took care of my kids during the day,My level of mental stress increased				3			1		2				A lot less	Food,Social/Family bonding,Stress Relief,Because I had free time,To get away from people		5			1	3		4	2				Nature or being outdoors													8	2	All closed	Parks closed	Extremely safe	30-39	Female	Less than $10,000
AR	I was not negatively affected													About the same	Sport or Thrill,Nature or being outdoors,To get away from people			3	1					2				Nature or being outdoors													9	9	No change		Extremely safe	60 or older	Female
AR	My level of mental stress increased,Other (describe)	I feel as though there are many more positive people in meat packing plants the that aren't getting tested and that the majority of the plants I've been in do not enforce masks enough as in workers pulling them down to talk to each other etc								1		2		About the same	Food,Nature or being outdoors,Stress Relief,Because I had free time		2		1		4		3					Nature or being outdoors													5		No change	Not sure as haven't had a chance to go.	Extremely safe	30-39	Male	$40,000 - $49,999
AR	My income was reduced													A little less	Because I had free time													Nature or being outdoors													3	1	Some closed	Closed	Extremely safe	60 or older	Male	$40,000 - $49,999
AR	I was not negatively affected													A lot more	Competition with friends													Nature or being outdoors													20	20	No change		Extremely safe	18-20	Male	More than $150,000
AR	My income was reduced,My work hours were reduced (independent from income),I lost my job,My level of mental stress increased				3	2	1			4				A lot more	Nature or being outdoors													Nature or being outdoors													7	16	Some closed	Closed	Unsure	30-39	Female	$10,000 - $19,999
AR	I lost my job													About the same	Nature or being outdoors													Nature or being outdoors													5	5	No change		Extremely safe	60 or older	Female	$100,000 - $149,999
AR	My level of mental stress increased									1				About the same	Nature or being outdoors													Nature or being outdoors													10	12	No change		Extremely safe	50-59	Male	$70,000 - $79,999
AR	My level of mental stress increased									1				A little more	Nature or being outdoors													Nature or being outdoors													14	18	No change		Extremely safe	30-39	Male	$100,000 - $149,999
AR	My level of mental stress increased													About the same	Nature or being outdoors													Nature or being outdoors													3	3	No change		Extremely safe	50-59	Male	$100,000 - $149,999
AR	My level of mental stress increased													About the same	Nature or being outdoors													Nature or being outdoors													5	5	No change		Extremely safe	50-59	Male	$80,000 - $89,999
AR	My level of mental stress increased													About the same	Nature or being outdoors													Nature or being outdoors															Some closed	Certain areas were closed due to pandemic. Some had no change	Extremely safe	18-20	Female	More than $150,000
AR	I was not negatively affected										1			About the same	Nature or being outdoors													Nature or being outdoors													4	7	No change		Extremely safe	50-59	Male	$70,000 - $79,999
AR	I was not negatively affected													About the same	Nature or being outdoors													Nature or being outdoors													14	14	No change	I am retired and have a lake in my front yard	Extremely safe	40-49	Male	$30,000 - $39,999
AR	I was not negatively affected													About the same	Nature or being outdoors													Nature or being outdoors													13	10	No change		Extremely safe	60 or older	Female
AR	I was not negatively affected													About the same	Nature or being outdoors													Nature or being outdoors													10	12	No change		Extremely safe	60 or older	Male	$80,000 - $89,999
AR	I was not negatively affected													A little more	Nature or being outdoors													Nature or being outdoors													2	2	No change		Extremely safe	60 or older	Male
AR	I was not negatively affected													About the same	Nature or being outdoors													Nature or being outdoors													6	8	No change		Extremely safe	30-39	Male	$90,000 - $99,999
AR	I was not negatively affected													About the same	Nature or being outdoors													Nature or being outdoors													5	5	No change		Somewhat safe	60 or older	Male	$100,000 - $149,999
AR	I was not negatively affected													About the same	Nature or being outdoors													Nature or being outdoors													5	3	Some closed	Public park closed	Extremely safe	40-49	Male	$60,000 - $69,999
AR	I was not negatively affected													About the same	Nature or being outdoors													Nature or being outdoors													4	4	No change		Extremely safe	60 or older	Male	$100,000 - $149,999
AR	I was not negatively affected													A little less	Nature or being outdoors													Nature or being outdoors													10	3	No change		Extremely safe	60 or older	Female	$60,000 - $69,999
AR	I was not negatively affected													About the same	Nature or being outdoors													Nature or being outdoors													15	12	No change		Extremely safe	60 or older	Male	$70,000 - $79,999
AR	I was not negatively affected													A lot more	Nature or being outdoors													Nature or being outdoors													5	5	No change		Extremely safe	50-59	Male	$30,000 - $39,999
AR	I was not negatively affected													About the same	Nature or being outdoors													Nature or being outdoors													8	5	Some closed		Somewhat safe	50-59	Female	$30,000 - $39,999
AR	I was not negatively affected													About the same	Nature or being outdoors													Nature or being outdoors													5	5	No change		Extremely safe	40-49	Male	More than $150,000
AR	I was not negatively affected													A little less	Nature or being outdoors													Nature or being outdoors													12		Some closed	boat ramps closed	Extremely safe	60 or older	Male	$100,000 - $149,999
AR	I was not negatively affected													About the same	Nature or being outdoors													Nature or being outdoors													6	5	No change		Extremely safe	60 or older	Female	More than $150,000
AR	I was not negatively affected													A little more	Nature or being outdoors													Nature or being outdoors													10	10	No change		Extremely safe	18-20	Male	Less than $10,000
AR	I was not negatively affected													About the same	Nature or being outdoors													Nature or being outdoors													0	6	No change		Somewhat safe	30-39	Male	$100,000 - $149,999
AR	My physical health declined													About the same	Nature or being outdoors													Nature or being outdoors
AR	My physical health declined													About the same	Nature or being outdoors													Nature or being outdoors
AR	My work hours were reduced (independent from income)													About the same	Nature or being outdoors													Nature or being outdoors													5	2	No change		Extremely safe	50-59	Male	$30,000 - $39,999
AR	My work hours were reduced (independent from income)													A little more	Nature or being outdoors													Nature or being outdoors													0	3	No change		Somewhat safe	40-49	Female	$70,000 - $79,999
AR	My work hours were reduced (independent from income)													About the same	Nature or being outdoors													Nature or being outdoors													30	28	Some closed		Extremely safe	60 or older	Male	$100,000 - $149,999
AR														About the same	Nature or being outdoors													Nature or being outdoors													5	1	No change		Extremely safe	30-39	Female	$40,000 - $49,999
AR	An immediate family member contracted Coronavirus (COVID-19),My income was reduced,I lost my job,My level of mental stress increased													About the same	Nature or being outdoors													Nature or being outdoors													30	12	No change		Somewhat safe	30-39	Prefer not to answer	$100,000 - $149,999
AR	My income was reduced,My work hours were reduced (independent from income),My physical health declined,My level of mental stress increased				3	2			4	1				A little less	To get away from people													Nature or being outdoors													14	4	Some closed		Extremely safe	30-39	Male	$30,000 - $39,999
AR	I was not negatively affected													About the same	Food,To get away from people													Nature or being outdoors													15	3	Some closed		Extremely safe	50-59	Male	$100,000 - $149,999
AR	I was not negatively affected													A lot more	Nature or being outdoors,Social/Family bonding													Nature or being outdoors													1	1	No change		Extremely safe	40-49	Female	$50,000 - $59,999
AR	I was not negatively affected													About the same	Sport or Thrill,Nature or being outdoors													Nature or being outdoors													16	18	No change		Extremely safe	40-49	Male	$20,000 - $29,999
AR	My physical health declined,My level of mental stress increased								1	2				A lot less	Food,Nature or being outdoors,To get away from people													Nature or being outdoors													20	5	Some closed	Public parks and camping closed	Extremely safe	50-59	Female	$30,000 - $39,999
AR	I was not negatively affected													A little more	Nature or being outdoors,Social/Family bonding,Because I had free time													Nature or being outdoors													8	11	No change		Extremely safe	21-29	Female	$10,000 - $19,999
AR	I was not negatively affected													About the same	Nature or being outdoors,Social/Family bonding,Stress Relief													Nature or being outdoors													15	8	Some closed		Extremely safe	50-59	Female	More than $150,000
AR	I lost childcare and took care of my kids during the day,My level of mental stress increased							1		2				A little less	Nature or being outdoors,Social/Family bonding,To get away from people													Nature or being outdoors													4	1	No change		Extremely safe	30-39	Female	$50,000 - $59,999
AR	My level of mental stress increased													A lot more	Sport or Thrill,Nature or being outdoors,Social/Family bonding													Nature or being outdoors													5	10	Some closed	Parks closed boat Ramos clised	Extremely safe	50-59	Female	$100,000 - $149,999
AR	My income was reduced,My level of mental stress increased				1					2				About the same	Food,Nature or being outdoors,Stress Relief,To get away from people													Nature or being outdoors													13	8	Some closed	Boat ramps closed	Extremely safe	50-59	Female	$10,000 - $19,999
AR	I was not negatively affected													A little less	Food,Sport or Thrill,Nature or being outdoors,Social/Family bonding													Nature or being outdoors													4	3	Some closed	I chose not to travel to saltwater fish, to avoid contact with people	Extremely safe	50-59	Male	More than $150,000
AR	My work hours were reduced (independent from income),I lost childcare and took care of my kids during the day,Other (describe)	I enjoyed the extra time I had to spend with my family.												A little more	Nature or being outdoors,Social/Family bonding,Because I had free time,To get away from people													Nature or being outdoors													10	10	Some closed	Boat ramps at state parks were closed. Allot of the places I fished were extremely overcrowded and some seemd to be fished out.	Somewhat safe	30-39	Male	$100,000 - $149,999
AR	My level of mental stress increased													About the same	Food,Nature or being outdoors,Social/Family bonding,Stress Relief,Because I had free time													Nature or being outdoors													7	4	Some closed	Public parks closed	Extremely safe	18-20	Male	$20,000 - $29,999
AR	Other (describe)	I am a front line healthcare worker												A lot more	Food,Sport or Thrill,Nature or being outdoors,Social/Family bonding,Stress Relief													Nature or being outdoors													10	7	Some closed	Boat ramps closed and parks closed	Extremely safe	30-39	Female	$100,000 - $149,999
AR	My income was reduced,My work hours were reduced (independent from income),My level of mental stress increased,I was not negatively affected													A lot less	Food,Sport or Thrill,Nature or being outdoors,Social/Family bonding,Stress Relief,Because I had free time,To get away from people		6	5	1	2	4		7	3				Other	see the above answers												16		Some closed	boat ramps and parks	Extremely safe	40-49	Male	$40,000 - $49,999
AR	My income was reduced,My work hours were reduced (independent from income),I lost my job,My level of mental stress increased,Other (describe)	This is a planedemic												About the same	Food,Sport or Thrill,Nature or being outdoors,Social/Family bonding,Stress Relief,Competition with friends,Because I had free time,To get away from people		3	2	4	1	5	6	7	8				Other	No change												5	5	No change		Extremely safe	21-29	Male	$100,000 - $149,999
AR	My level of mental stress increased													A lot less	Sport or Thrill,Nature or being outdoors			2	1									Other	Did not fish often. Lakes too high												7	2		lake levels 25' to 40' higher than normal	Extremely safe	60 or older	Male	$60,000 - $69,999
AR	I was not negatively affected													About the same	Other	All the above												Other	All the above
AR	Other (describe)	Covid19 is a hoax, no worse then the common flu												About the same	Other	To get away from libtards												Other	To get away from libtards												25	25	No change		Extremely safe	50-59	Male	More than $150,000
AR	My income was reduced,My work hours were reduced (independent from income),My level of mental stress increased													A little more	Other,I do not typically fish	With others												Other	With others												1	1	No change		Somewhat safe	30-39	Female	$30,000 - $39,999
AR	I was not negatively affected													About the same	Food,Sport or Thrill,Nature or being outdoors,Stress Relief,To get away from people													Other													5	5	No change		Extremely safe	40-49	Female	$60,000 - $69,999
AR	My income was reduced													A lot less	Sport or Thrill,Social/Family bonding,Stress Relief			2		1	3							Social/Family bonding													9	2	No change		Extremely safe	50-59	Male	$100,000 - $149,999
AR	I was not negatively affected													A little less	Food,Sport or Thrill,Nature or being outdoors,Social/Family bonding		4	3	2	1								Social/Family bonding													25	3	All closed	Boat ramps and parks	Extremely safe	60 or older	Male
AR	My level of mental stress increased													A lot more	I do not typically fish													Social/Family bonding														2	No change		Extremely safe	30-39	Female	$40,000 - $49,999
AR	I was not negatively affected													A little more	Nature or being outdoors													Social/Family bonding													3	5	No change		Extremely safe	30-39	Male	$100,000 - $149,999
AR	I was not negatively affected													A little less	Nature or being outdoors													Social/Family bonding													10	2	No change		Extremely safe	40-49	Male	$100,000 - $149,999
AR	My income was reduced													About the same	Social/Family bonding													Social/Family bonding															No change		Somewhat safe	30-39	Female	$30,000 - $39,999
AR	My income was reduced													A little more	Social/Family bonding													Social/Family bonding													0	1	No change		Extremely safe	40-49	Female	$100,000 - $149,999
AR	My level of mental stress increased									1				A little less	Social/Family bonding													Social/Family bonding													2		No change		Somewhat safe	30-39	Male	$50,000 - $59,999
AR	My level of mental stress increased													A little less	Social/Family bonding													Social/Family bonding													5	2	No change		Extremely safe	30-39	Male	More than $150,000
AR	My level of mental stress increased													About the same	Social/Family bonding													Social/Family bonding													3	2	No change		Extremely safe	60 or older	Female	More than $150,000
AR	My level of mental stress increased													About the same	Social/Family bonding													Social/Family bonding													12	6	Some closed	park closed	Somewhat safe	50-59	Male	$80,000 - $89,999
AR	I was not negatively affected													About the same	Social/Family bonding													Social/Family bonding													9	6	No change			60 or older	Male	$50,000 - $59,999
AR	I was not negatively affected													About the same	Social/Family bonding													Social/Family bonding													1	1	No change		Extremely safe	40-49	Male	$60,000 - $69,999
AR	I was not negatively affected													About the same	Social/Family bonding													Social/Family bonding													6	6	No change		Extremely safe	50-59	Male	$50,000 - $59,999
AR	I was not negatively affected													A little less	Social/Family bonding													Social/Family bonding													0	0	No change		Somewhat safe	60 or older	Female
AR	I was not negatively affected													A little more	Social/Family bonding													Social/Family bonding													10	3	No change		Extremely safe	40-49	Male	$60,000 - $69,999
AR	I was not negatively affected													About the same	Social/Family bonding													Social/Family bonding													10	10	No change		Extremely safe	40-49	Male	$100,000 - $149,999
AR	I was not negatively affected													A little more	Social/Family bonding													Social/Family bonding													1	4		no restrooms	Extremely safe	50-59	Female	$100,000 - $149,999
AR	I was not negatively affected													A lot less	Social/Family bonding													Social/Family bonding													2		No change		Extremely safe	60 or older	Male	$70,000 - $79,999
AR	I was not negatively affected													About the same	Social/Family bonding													Social/Family bonding													15	20	No change		Extremely safe	50-59	Male	More than $150,000
AR	I was not negatively affected													A lot less	Social/Family bonding													Social/Family bonding													3		No change		Extremely safe	60 or older	Female	$40,000 - $49,999
AR	I was not negatively affected													A lot more	Social/Family bonding													Social/Family bonding														50	No change		Extremely safe	30-39	Female	$70,000 - $79,999
AR	My level of mental stress increased,Other (describe)	Moved from office to work from home								2		1	Moved from office to work from home	About the same	Social/Family bonding													Social/Family bonding													1	1	No change		Somewhat safe	30-39	Male	$80,000 - $89,999
AR	I lost childcare and took care of my kids during the day,My level of mental stress increased													About the same	Social/Family bonding													Social/Family bonding													4	4	No change		Extremely safe	30-39	Male	$100,000 - $149,999
AR	My income was reduced,My level of mental stress increased													About the same	Social/Family bonding													Social/Family bonding													3	2	No change		Extremely safe	60 or older	Male	More than $150,000
AR	I contracted Coronavirus (COVID-19),An immediate family member contracted Coronavirus (COVID-19),My income was reduced,My physical health declined,My level of mental stress increased													About the same	Nature or being outdoors,Social/Family bonding													Social/Family bonding													1	1	Some closed	Parks and areas closed	Extremely safe	30-39	Female	$40,000 - $49,999
AR	Other (describe)	No Impact												About the same	Sport or Thrill,Nature or being outdoors													Social/Family bonding													4	1	No change		Somewhat safe	60 or older	Male	$80,000 - $89,999
AR	I lost childcare and took care of my kids during the day													A lot less	Sport or Thrill,Nature or being outdoors,Social/Family bonding													Social/Family bonding															No change		Extremely safe	30-39	Male	$70,000 - $79,999
AR	My income was reduced,My work hours were reduced (independent from income),I lost childcare and took care of my kids during the day,My level of mental stress increased													A little more	Food,Sport or Thrill,Nature or being outdoors,Social/Family bonding													Social/Family bonding													5	10	No change		Extremely safe	30-39	Male	More than $150,000
AR	I was not negatively affected													About the same	Food,Sport or Thrill,Nature or being outdoors,Social/Family bonding,Stress Relief													Social/Family bonding													6	4	No change		Extremely safe	40-49	Male	$70,000 - $79,999
AR	My level of mental stress increased													A little less	Sport or Thrill,Nature or being outdoors,Stress Relief,Competition with friends,Because I had free time,To get away from people													Social/Family bonding													6	5	No change		Extremely safe	21-29	Female	$90,000 - $99,999
AR	I was not negatively affected													About the same	Nature or being outdoors													Sport or Thrill													4	3	No change		Extremely safe	60 or older	Male	$100,000 - $149,999
AR	My work hours were reduced (independent from income),My level of mental stress increased													A little more	Nature or being outdoors													Sport or Thrill													5	8	No change		Extremely safe	50-59	Male	More than $150,000
AR	My income was reduced													A lot more	Sport or Thrill													Sport or Thrill													5	10	No change		Extremely safe	40-49	Male	$100,000 - $149,999
AR	My level of mental stress increased													A lot less	Sport or Thrill													Sport or Thrill													10	1	No change		Extremely safe	50-59	Female
AR	My level of mental stress increased													About the same	Sport or Thrill													Sport or Thrill													8	8	No change		Extremely safe	50-59	Male	$100,000 - $149,999
AR	I was not negatively affected													About the same	Sport or Thrill													Sport or Thrill													3	3	No change		Extremely safe	50-59	Male	$60,000 - $69,999
AR	I was not negatively affected													A little less	Sport or Thrill													Sport or Thrill													8	6	No change		Extremely safe	21-29	Male	$70,000 - $79,999
AR	I was not negatively affected													About the same	Sport or Thrill													Sport or Thrill													21	12	No change			60 or older	Male	More than $150,000
AR	I was not negatively affected													About the same	Sport or Thrill													Sport or Thrill													2	2	No change		Extremely safe	30-39	Male	$100,000 - $149,999
AR	I was not negatively affected													About the same	Sport or Thrill													Sport or Thrill													3	3	No change		Extremely safe	40-49	Male	$100,000 - $149,999
AR	I was not negatively affected													About the same	Sport or Thrill													Sport or Thrill													10	10	Some closed		Extremely safe	21-29	Female	More than $150,000
AR	I was not negatively affected													About the same	Sport or Thrill													Sport or Thrill													10	8	Some closed		Extremely safe	40-49	Male	$100,000 - $149,999
AR	I was not negatively affected													About the same	Sport or Thrill													Sport or Thrill													5	2	No change		Extremely safe	50-59	Male	$50,000 - $59,999
AR	I was not negatively affected													About the same	Sport or Thrill													Sport or Thrill													5	1	No change		Extremely safe	60 or older	Male	$100,000 - $149,999
AR	I was not negatively affected													About the same	Sport or Thrill													Sport or Thrill													15	15	No change		Extremely safe	60 or older	Male	$40,000 - $49,999
AR	I was not negatively affected													About the same	Sport or Thrill													Sport or Thrill													20	16	Some closed	Public parks	Extremely safe	60 or older	Male	$100,000 - $149,999
AR	I was not negatively affected													A little less	Sport or Thrill													Sport or Thrill													8	3	No change		Extremely safe	60 or older	Male	$100,000 - $149,999
AR	An immediate family member contracted Coronavirus (COVID-19),My level of mental stress increased													About the same	Sport or Thrill													Sport or Thrill
AR	My income was reduced,My level of mental stress increased													About the same	Sport or Thrill													Sport or Thrill													30	30	Some closed	Ramps closed	Extremely safe	50-59	Male	$50,000 - $59,999
AR	My income was reduced,Other (describe)	My kids sports suffered for no reason!												A lot more	Sport or Thrill													Sport or Thrill													20	36	No change		Extremely safe	30-39	Male	$100,000 - $149,999
AR	An immediate family member contracted Coronavirus (COVID-19),I was not negatively affected													A little less	Sport or Thrill,Nature or being outdoors,Stress Relief,To get away from people													Sport or Thrill													2	0	No change		Extremely safe	60 or older	Male	$10,000 - $19,999
AR	An immediate family member contracted Coronavirus (COVID-19),My income was reduced,My work hours were reduced (independent from income),I lost my job,My level of mental stress increased													A lot less	Food,Sport or Thrill,Nature or being outdoors,Social/Family bonding,Stress Relief													Sport or Thrill													6		Some closed	Ramps closed	Somewhat safe	40-49	Male
AR	My level of mental stress increased													A little less	Food,Sport or Thrill,Nature or being outdoors,Stress Relief,Competition with friends,Because I had free time,To get away from people		4	5	3		2	6	7	1				Stress Relief													15	3	Some closed	Parks closed	Extremely safe	50-59	Male	$70,000 - $79,999
AR	My physical health declined,My level of mental stress increased													A lot less	Sport or Thrill,Nature or being outdoors,Social/Family bonding,Stress Relief			4	3	2	1							Stress Relief													4	0	No change		Extremely safe	60 or older	Male	More than $150,000
AR	I was not negatively affected													About the same	Because I had free time													Stress Relief													5	5	No change		Extremely safe	50-59	Male	$70,000 - $79,999
AR	My level of mental stress increased													A lot more	Food													Stress Relief													6	7	Some closed	Public parks closed	Extremely safe	30-39	Female	$20,000 - $29,999
AR	My income was reduced													About the same	Social/Family bonding													Stress Relief
AR	I was not negatively affected													A little more	Stress Relief													Stress Relief													11	18	No change		Extremely safe	21-29	Male	Less than $10,000
AR	Other (describe)	Lost visitation rights to my handicapped son who lives in a facility that cares for him.												A lot more	Stress Relief													Stress Relief													4	8	No change		Extremely safe	60 or older	Male	$100,000 - $149,999
AR	My level of mental stress increased													A lot less	Nature or being outdoors,Stress Relief													Stress Relief													3	0	No change		Extremely safe	30-39	Male	$30,000 - $39,999
AR	My income was reduced,My level of mental stress increased													A lot less	Social/Family bonding,Stress Relief													Stress Relief													7	2	No change		Somewhat safe	50-59	Male	$90,000 - $99,999
AR	I was not negatively affected													A lot less	Food,Sport or Thrill,Nature or being outdoors,Because I had free time													Stress Relief													8	1	No change		Somewhat safe	21-29	Male	$100,000 - $149,999
AR	My income was reduced,My work hours were reduced (independent from income)													About the same	Food,Sport or Thrill,Nature or being outdoors,Stress Relief													Stress Relief													6	4	Some closed		Extremely safe	21-29	Female	$10,000 - $19,999
AR	My level of mental stress increased													A lot less	Sport or Thrill,Nature or being outdoors,Social/Family bonding,Stress Relief													Stress Relief													16	0	Some closed	parks closed	Somewhat safe	40-49	Female	$70,000 - $79,999
AR	I contracted Coronavirus (COVID-19),My income was reduced,My work hours were reduced (independent from income),I lost my job													A little more	Sport or Thrill,Nature or being outdoors,Social/Family bonding,Stress Relief													Stress Relief													3	5	No change		Extremely safe	50-59	Male	$60,000 - $69,999
AR	I lost my job						1							A lot less	Food,Sport or Thrill,Nature or being outdoors,Stress Relief,To get away from people													Stress Relief													4		No change		Extremely safe	30-39	Male	$60,000 - $69,999
AR	I lost childcare and took care of my kids during the day,My physical health declined,My level of mental stress increased,Other (describe)	Health care worker and work non stop						1	2	3		4		A little more	Sport or Thrill,Nature or being outdoors,Social/Family bonding,Stress Relief,To get away from people													Stress Relief													5	10	No change		Extremely safe	40-49	Female	$80,000 - $89,999
AR	I was not negatively affected													About the same	Nature or being outdoors													To get away from people													12	12	Some closed	boat ramps closed or public parks closed	Extremely safe	30-39	Male	$80,000 - $89,999
AR	My level of mental stress increased													A lot less	Stress Relief													To get away from people													10	4	No change		Somewhat safe	30-39	Male	$100,000 - $149,999
AR	My level of mental stress increased													About the same	To get away from people													To get away from people													15	7	No change		Extremely safe	60 or older	Male	$100,000 - $149,999
AR	My income was reduced,My level of mental stress increased													A little less	Nature or being outdoors,Stress Relief													To get away from people													5	1	No change		Extremely safe	40-49	Male	$100,000 - $149,999
AR	I was not negatively affected														Nature or being outdoors,To get away from people													To get away from people													5		No change		Extremely safe	40-49	Male	$100,000 - $149,999
AR	I was not negatively affected													About the same	Social/Family bonding,To get away from people													To get away from people													10	10	No change		Extremely safe	50-59	Male	$100,000 - $149,999
AR	My level of mental stress increased													A little less	Sport or Thrill,Nature or being outdoors,Stress Relief,Because I had free time,To get away from people													To get away from people													10	5	No change		Somewhat safe	40-49	Male	$40,000 - $49,999
AR	My level of mental stress increased													About the same	Food,Sport or Thrill,Nature or being outdoors,Social/Family bonding,Stress Relief,Competition with friends,Because I had free time,To get away from people		6	2	1	3	4	7	8	5				Because I had free time,To get away from people													3	3	No change		Somewhat safe	30-39	Male	More than $150,000
AR	I was not negatively affected													About the same	Because I had free time,To get away from people													Because I had free time,To get away from people													3	3	No change		Extremely safe	60 or older	Male
AR	I was not negatively affected													About the same	Food,Nature or being outdoors		1		2									Food,Nature or being outdoors													10	12	No change	Camping was closed	Extremely safe
AR	I was not negatively affected													About the same	Food													Food,Nature or being outdoors													5	2	No change		Extremely safe	50-59	Male	$60,000 - $69,999
AR	I was not negatively affected													About the same	Food													Food,Nature or being outdoors													5	5	No change		Extremely safe	40-49	Male	$20,000 - $29,999
AR	I was not negatively affected													About the same	Food													Food,Nature or being outdoors													15	15	No change		Extremely safe	40-49	Male	More than $150,000
AR	My income was reduced													A little more	Food,Nature or being outdoors													Food,Nature or being outdoors													10	10	No change		Extremely safe	40-49	Male	$100,000 - $149,999
AR	My income was reduced													About the same	Food,Nature or being outdoors													Food,Nature or being outdoors													5	5	No change		Extremely safe	50-59	Male	More than $150,000
AR	I was not negatively affected													A lot less	Food,Nature or being outdoors,Social/Family bonding													Food,Nature or being outdoors													5		No change		Extremely safe	60 or older	Female	$50,000 - $59,999
AR	My work hours were reduced (independent from income)													A little more	Food,Nature or being outdoors,Stress Relief,To get away from people													Food,Nature or being outdoors													9	15	No change		Extremely safe	30-39	Male	$90,000 - $99,999
AR	I was not negatively affected													About the same	Food,Sport or Thrill,Nature or being outdoors,Social/Family bonding													Food,Nature or being outdoors													5	5	No change		Extremely safe	30-39	Male	$100,000 - $149,999
AR														A little less	Food,Social/Family bonding		2			1								Food,Social/Family bonding													7		Some closed		Extremely safe	50-59	Male	$50,000 - $59,999
AR	An immediate family member contracted Coronavirus (COVID-19),I was not negatively affected													About the same	Food,Social/Family bonding		2			1								Food,Social/Family bonding													2	2	No change		Extremely safe	60 or older	Male	More than $150,000
AR	I was not negatively affected													A little more	Food,Social/Family bonding													Food,Social/Family bonding														2	No change		Extremely safe	40-49	Female	$70,000 - $79,999
AR	I was not negatively affected													About the same	Food,Social/Family bonding													Food,Social/Family bonding													4	2	No change		Extremely safe	50-59	Male	$100,000 - $149,999
AR	I was not negatively affected													About the same	Sport or Thrill													Food,Sport or Thrill													9	8	No change		Extremely safe	60 or older	Male	$60,000 - $69,999
AR	I was not negatively affected													About the same	Food,Sport or Thrill													Food,Sport or Thrill													9	5	No change		Extremely safe	40-49	Male
AR	I was not negatively affected													About the same	Food,Sport or Thrill													Food,Sport or Thrill													20	15	Some closed	Public ramps closed	Extremely safe	40-49	Male	$50,000 - $59,999
AR	My income was reduced,My work hours were reduced (independent from income)													About the same	Food,Sport or Thrill													Food,Sport or Thrill													5	5	No change		Extremely safe	50-59	Male	$50,000 - $59,999
AR	My level of mental stress increased													A little more	Nature or being outdoors													Food,Stress Relief													10	13	No change		Somewhat safe	50-59	Male	$100,000 - $149,999
AR	My level of mental stress increased,Other (describe)	I lost clinical hours for graduate school. I also do not have a job lined up as I am near graduation, like I anticipated								2		1		About the same	Sport or Thrill,Nature or being outdoors,Social/Family bonding,Because I had free time,To get away from people			4	3	5			1	2				Nature or being outdoors,Because I had free time													7	3	No change		Extremely safe	30-39	Female	$100,000 - $149,999
AR	My income was reduced													About the same	Nature or being outdoors,Because I had free time													Nature or being outdoors,Because I had free time													2	1	Some closed	Public Parks Closed	Extremely safe	40-49	Male	$100,000 - $149,999
AR	I was not negatively affected													About the same	Nature or being outdoors,Because I had free time													Nature or being outdoors,Because I had free time													5	3	No change		Extremely safe	60 or older	Male	$100,000 - $149,999
AR	Other (describe)	I finished pharmacy school and got a job. Part of that job is working in a COVID-19 testing clinic.												About the same	Nature or being outdoors,Because I had free time													Nature or being outdoors,Because I had free time													1	2	No change		Somewhat unsafe	30-39	Male	$90,000 - $99,999
AR	My level of mental stress increased,Other (describe)	I'm a physician. My day to day routine in clinic has changed quite a bit.												About the same	Nature or being outdoors,Because I had free time													Nature or being outdoors,Because I had free time													2	2	Some closed	ramps and campgrounds closed	Extremely safe	50-59	Male	More than $150,000
AR	I was not negatively affected													About the same	Nature or being outdoors,Social/Family bonding,Because I had free time													Nature or being outdoors,Because I had free time													5	5	No change		Extremely safe	50-59	Male	More than $150,000
AR	My income was reduced,My level of mental stress increased													A lot more	Nature or being outdoors,Stress Relief,Competition with friends													Nature or being outdoors,Because I had free time													10	15	No change		Extremely safe	40-49	Female	$20,000 - $29,999
AR	My work hours were reduced (independent from income)													A lot less	Food,Sport or Thrill,Nature or being outdoors,Social/Family bonding,To get away from people													Nature or being outdoors,Because I had free time													3		No change		Extremely safe	50-59	Male	$40,000 - $49,999
AR	My income was reduced,My work hours were reduced (independent from income),My physical health declined,My level of mental stress increased				3	4			2	1				A little more	Nature or being outdoors,Social/Family bonding				1	2								Nature or being outdoors,Social/Family bonding															No change		Extremely safe	60 or older	Female	More than $150,000
AR	Other (describe)	None												About the same	Nature or being outdoors,Social/Family bonding				1	2								Nature or being outdoors,Social/Family bonding													2	2	No change		Extremely safe	50-59	Male
AR	I contracted Coronavirus (COVID-19),An immediate family member contracted Coronavirus (COVID-19)		1	2										About the same	Nature or being outdoors													Nature or being outdoors,Social/Family bonding													0	1	Some closed	Park closed	Extremely safe	60 or older	Female	$20,000 - $29,999
AR	My level of mental stress increased													About the same	Nature or being outdoors													Nature or being outdoors,Social/Family bonding													5	6	No change		Somewhat safe	60 or older	Female	$100,000 - $149,999
AR	I was not negatively affected													A little more	Nature or being outdoors													Nature or being outdoors,Social/Family bonding													4	5	No change		Extremely safe	60 or older	Male	More than $150,000
AR	I was not negatively affected													About the same	Nature or being outdoors													Nature or being outdoors,Social/Family bonding													5	5	No change		Extremely safe	60 or older	Male	$100,000 - $149,999
AR	I was not negatively affected													A little more	Social/Family bonding													Nature or being outdoors,Social/Family bonding													5	5	No change		Extremely safe	60 or older	Female	$100,000 - $149,999
AR	I lost my job													About the same	Sport or Thrill													Nature or being outdoors,Social/Family bonding													5	5	No change		Extremely safe	30-39	Female	$60,000 - $69,999
AR	I lost childcare and took care of my kids during the day													A little less	Nature or being outdoors,Social/Family bonding													Nature or being outdoors,Social/Family bonding													3	0	Some closed	Cancelled vacations	Extremely safe	50-59	Male	More than $150,000
AR	My income was reduced,My work hours were reduced (independent from income),My level of mental stress increased				1	3				2				A little more	Nature or being outdoors,Social/Family bonding													Nature or being outdoors,Social/Family bonding													4	3	No change		Extremely safe	40-49	Male	More than $150,000
AR	My level of mental stress increased													About the same	Nature or being outdoors,Social/Family bonding													Nature or being outdoors,Social/Family bonding													5	5	No change		Somewhat safe	50-59	Female	$70,000 - $79,999
AR	My level of mental stress increased													A little more	Nature or being outdoors,Social/Family bonding													Nature or being outdoors,Social/Family bonding													3	3	No change		Extremely safe	30-39	Female	$100,000 - $149,999
AR	My level of mental stress increased													About the same	Nature or being outdoors,Social/Family bonding													Nature or being outdoors,Social/Family bonding													25	15	No change		Extremely safe	50-59	Female	$100,000 - $149,999
AR	I was not negatively affected													About the same	Nature or being outdoors,Social/Family bonding													Nature or being outdoors,Social/Family bonding													3	0	No change		Extremely safe	40-49	Female	$100,000 - $149,999
AR	I was not negatively affected													About the same	Nature or being outdoors,Social/Family bonding													Nature or being outdoors,Social/Family bonding													5	5	No change		Extremely safe	40-49	Female	$70,000 - $79,999
AR	I was not negatively affected													A little more	Nature or being outdoors,Social/Family bonding													Nature or being outdoors,Social/Family bonding													10	15	No change		Extremely safe	30-39	Male	More than $150,000
AR	I was not negatively affected													About the same	Nature or being outdoors,Social/Family bonding													Nature or being outdoors,Social/Family bonding													5	5	No change		Extremely safe	60 or older	Male	$60,000 - $69,999
AR	I was not negatively affected													About the same	Nature or being outdoors,Social/Family bonding													Nature or being outdoors,Social/Family bonding													7	6	Some closed		Extremely safe	50-59	Male	More than $150,000
AR	I was not negatively affected													About the same	Nature or being outdoors,Social/Family bonding													Nature or being outdoors,Social/Family bonding													17	16	No change		Extremely safe	40-49	Male	$100,000 - $149,999
AR	My work hours were reduced (independent from income),I was not negatively affected					1					2			About the same	Nature or being outdoors,Social/Family bonding													Nature or being outdoors,Social/Family bonding													5	5	Some closed	Public state and federal parks closed including all access to the Buffalo River	Extremely safe	60 or older	Male	$100,000 - $149,999
AR														About the same	Nature or being outdoors,Social/Family bonding													Nature or being outdoors,Social/Family bonding													10	3	No change		Somewhat safe	60 or older	Female	More than $150,000
AR														About the same	Nature or being outdoors,Social/Family bonding													Nature or being outdoors,Social/Family bonding													5	3	No change		Extremely safe	50-59	Male
AR	An immediate family member contracted Coronavirus (COVID-19),I was not negatively affected			2							1			A little more	Nature or being outdoors,Social/Family bonding													Nature or being outdoors,Social/Family bonding													1	2	No change		Extremely safe	50-59	Male	$100,000 - $149,999
AR	I was not negatively affected,Other (describe)	I worked the entire time. A (N95) mask won't stop a virus, we dont need them.												About the same	Nature or being outdoors,Social/Family bonding													Nature or being outdoors,Social/Family bonding													2		No change		Extremely safe	21-29	Male
AR	My income was reduced,My level of mental stress increased													A lot more	Nature or being outdoors,Social/Family bonding													Nature or being outdoors,Social/Family bonding													2	8	No change		Extremely safe	50-59	Male	More than $150,000
AR	My level of mental stress increased,I was not negatively affected													About the same	Nature or being outdoors,Social/Family bonding													Nature or being outdoors,Social/Family bonding													3	3	No change		Somewhat safe	60 or older	Male	$100,000 - $149,999
AR	I lost my job,I lost childcare and took care of my kids during the day,My level of mental stress increased													A lot more	Nature or being outdoors,Social/Family bonding													Nature or being outdoors,Social/Family bonding													3	4	Some closed		Extremely safe	30-39	Female
AR	My income was reduced,My work hours were reduced (independent from income),I lost childcare and took care of my kids during the day													A lot more	Nature or being outdoors,Social/Family bonding													Nature or being outdoors,Social/Family bonding													6	12	No change		Extremely safe	50-59	Male	More than $150,000
AR	My income was reduced,My work hours were reduced (independent from income),My level of mental stress increased													About the same	Nature or being outdoors,Social/Family bonding													Nature or being outdoors,Social/Family bonding													2	3	No change		Somewhat safe	30-39	Male	$100,000 - $149,999
AR	My level of mental stress increased													A lot less	Nature or being outdoors,Stress Relief													Nature or being outdoors,Social/Family bonding													2	0	No change		Unsure	40-49	Female	$50,000 - $59,999
AR	My income was reduced,My work hours were reduced (independent from income),My level of mental stress increased													A lot less	Nature or being outdoors,Social/Family bonding,Stress Relief													Nature or being outdoors,Social/Family bonding													5	3	No change		Somewhat safe	40-49	Male
AR	I was not negatively affected													A little more	Sport or Thrill,Nature or being outdoors,Social/Family bonding													Nature or being outdoors,Social/Family bonding													6	7	No change		Extremely safe	50-59	Male	More than $150,000
AR	I was not negatively affected													A little more	Sport or Thrill,Nature or being outdoors,To get away from people													Nature or being outdoors,Social/Family bonding													5	2	No change		Extremely safe	21-29	Male	Less than $10,000
AR	My income was reduced													A lot less	Sport or Thrill,Nature or being outdoors,Social/Family bonding,Stress Relief													Nature or being outdoors,Social/Family bonding													5	2	Some closed	Buffalo River was closed	Extremely safe	60 or older	Male	More than $150,000
AR	My work hours were reduced (independent from income),Other (describe)	Told to telework on PC as much as desired or possible and social distance in the lab or office.				2						1	Encouraged to Social Isolate from grocery and retail shops like Sporting Goods and Hardware stores	A lot less	Sport or Thrill,Nature or being outdoors,Stress Relief,To get away from people			4	1		2			3				Nature or being outdoors,Stress Relief													21	3	Some closed	I live on a Lake in NLR, Ar. I fished it more than other bodies of water within my State or any other surrounding State. Understand, I LOVE clear water stream float and fish trips.	Somewhat safe	50-59	Male	$100,000 - $149,999
AR	My income was reduced													About the same	Food,Sport or Thrill,Social/Family bonding,Stress Relief,To get away from people		1	3		5	2			4				Nature or being outdoors,Stress Relief													7	5	No change		Extremely safe	50-59	Male	$60,000 - $69,999
AR	My income was reduced,My work hours were reduced (independent from income)													A little less	Sport or Thrill,Nature or being outdoors,Stress Relief,To get away from people			2	1		3			4				Nature or being outdoors,Stress Relief													5		No change		Extremely safe	50-59	Female
AR	I was not negatively affected													About the same	Food,Nature or being outdoors,Stress Relief,To get away from people		2		1		3			4				Nature or being outdoors,Stress Relief													11	6	No change		Extremely safe	40-49	Male	$40,000 - $49,999
AR	My income was reduced,My work hours were reduced (independent from income),My physical health declined,My level of mental stress increased,Other (describe)	I developed or became aware stage4 cancer			5	4			2	3		1	Diagnosed stage4 cancer	About the same	Food,Sport or Thrill,Nature or being outdoors,Social/Family bonding,Stress Relief		5	4	2	1	3							Nature or being outdoors,Stress Relief													5	2	No change		Extremely safe	60 or older		$40,000 - $49,999
AR	My physical health declined,My level of mental stress increased													A little less	Sport or Thrill,Nature or being outdoors,Stress Relief			2	1		3							Nature or being outdoors,Stress Relief													15	10	Some closed	People using fishing docks	Somewhat safe	50-59	Male
AR	I was not negatively affected													About the same	Sport or Thrill													Nature or being outdoors,Stress Relief													15	15	No change		Extremely safe	60 or older	Male	$100,000 - $149,999
AR	My income was reduced													A little more	Nature or being outdoors,Stress Relief													Nature or being outdoors,Stress Relief													10	12	No change		Extremely safe	40-49	Female	$30,000 - $39,999
AR	I was not negatively affected													About the same	Nature or being outdoors,Stress Relief													Nature or being outdoors,Stress Relief													6	4	No change		Extremely safe	40-49	Female	$50,000 - $59,999
AR	My income was reduced,My level of mental stress increased													A little less	Nature or being outdoors,Social/Family bonding,Stress Relief													Nature or being outdoors,Stress Relief													9	7	No change		Extremely safe	40-49	Female	$30,000 - $39,999
AR	My income was reduced,My level of mental stress increased													A lot less	Nature or being outdoors,Stress Relief,Competition with friends													Nature or being outdoors,Stress Relief													25	4	Some closed	Ramp closed	Extremely safe	60 or older	Male	$60,000 - $69,999
AR	I was not negatively affected,Other (describe)	I am retired. The only impact the pandemic has had on me is that the outdoor areas that I typically use for recreation have been crowded by folks who are no longer going to their schools or workplaces.									2	1		About the same	Nature or being outdoors,Social/Family bonding,To get away from people,I do not typically fish				1	3				4			2	Nature or being outdoors,To get away from people													2	2	No change		Extremely safe	50-59	Female	More than $150,000
AR	I was not negatively affected													A little less	Sport or Thrill,Nature or being outdoors,Social/Family bonding			3	2	1								Nature or being outdoors,To get away from people
AR	Other (describe)	Miss spending time with extended family												About the same	Nature or being outdoors													Nature or being outdoors,To get away from people													2	1	No change		Extremely safe	60 or older	Female	$100,000 - $149,999
AR	My level of mental stress increased													A lot more	Nature or being outdoors,To get away from people													Nature or being outdoors,To get away from people													5	15	Some closed	Parks in CO were closed & not in AR	Extremely safe	40-49	Female	$50,000 - $59,999
AR	I was not negatively affected										1			A little less	Nature or being outdoors,To get away from people													Nature or being outdoors,To get away from people													6	2	Some closed	Buffalo river closed	Somewhat safe	30-39	Male	$50,000 - $59,999
AR	I was not negatively affected													About the same	Nature or being outdoors,To get away from people													Nature or being outdoors,To get away from people													5	5	No change		Extremely safe	50-59	Female	$70,000 - $79,999
AR	I was not negatively affected													About the same	Nature or being outdoors,To get away from people													Nature or being outdoors,To get away from people													5	5	Some closed	River closed	Extremely safe	50-59	Male	More than $150,000
AR	My income was reduced,My level of mental stress increased													About the same	Nature or being outdoors,To get away from people													Nature or being outdoors,To get away from people													15	25	No change		Extremely safe	40-49	Male	$50,000 - $59,999
AR	I was not negatively affected													A lot more	Other,I do not typically fish	FOR MY JOB (WRITER)									2		1	Other,I did not fish during the pandemic	FOR MY JOB (WRITER)												1	1	No change		Extremely safe	50-59	Male	$100,000 - $149,999
AR	My level of mental stress increased									1				A lot more	Sport or Thrill,Social/Family bonding,I do not typically fish			3		2							1	Social/Family bonding,Because I had free time													0	4	No change		Extremely safe	18-20	Male	$90,000 - $99,999
AR	I was not negatively affected													About the same	Social/Family bonding													Social/Family bonding,Because I had free time													9	5	No change		Extremely safe	21-29	Male	$70,000 - $79,999
AR	I was not negatively affected													About the same	Social/Family bonding,Because I had free time													Social/Family bonding,Because I had free time													5	5	No change		Extremely safe	40-49	Male	More than $150,000
AR	I lost childcare and took care of my kids during the day,My level of mental stress increased													A lot less	Social/Family bonding,Because I had free time													Social/Family bonding,Because I had free time													6	1	No change		Extremely safe	40-49	Female	$100,000 - $149,999
AR	I was not negatively affected													A little more	Social/Family bonding													Social/Family bonding,Competition with friends
AR	My level of mental stress increased													A little less	Sport or Thrill,Nature or being outdoors,Social/Family bonding,Stress Relief,Competition with friends			2	3	4	1	5						Social/Family bonding,Stress Relief													6	2	No change		Extremely safe	30-39	Male	$30,000 - $39,999
AR	My income was reduced													About the same	Nature or being outdoors,Stress Relief													Social/Family bonding,Stress Relief													1	2	All closed	Ramps closed due to flooding	Extremely safe	50-59	Female	More than $150,000
AR	I was not negatively affected													A little less	Sport or Thrill,Nature or being outdoors,Social/Family bonding,Competition with friends													Social/Family bonding,Stress Relief													10	3	Some closed		Somewhat safe	30-39	Male	$70,000 - $79,999
AR	My level of mental stress increased													A little more	Food,Sport or Thrill,Nature or being outdoors,Social/Family bonding,Stress Relief													Social/Family bonding,Stress Relief													15	8	No change		Extremely safe	50-59	Female	$100,000 - $149,999
AR	My income was reduced,My work hours were reduced (independent from income),I lost my job,I lost childcare and took care of my kids during the day				3	4	1	2						A little more	Sport or Thrill,Nature or being outdoors,Social/Family bonding,Stress Relief,Because I had free time,To get away from people			5	6	1	3		4	2				Social/Family bonding,To get away from people													25	15	No change		Extremely safe	21-29	Female	$30,000 - $39,999
AR	My level of mental stress increased													A little less	Food,Sport or Thrill,Social/Family bonding,To get away from people													Social/Family bonding,To get away from people													10	5	No change		Extremely safe	30-39	Male	$100,000 - $149,999
AR	I was not negatively affected													About the same	Sport or Thrill													Sport or Thrill,Because I had free time													10	10	No change		Extremely safe	60 or older	Male	$100,000 - $149,999
AR	I was not negatively affected													About the same	Sport or Thrill,Because I had free time													Sport or Thrill,Because I had free time													5	5	No change		Extremely safe	50-59	Male	$100,000 - $149,999
AR	I was not negatively affected													About the same	Sport or Thrill,Because I had free time													Sport or Thrill,Because I had free time													20	17	No change		Extremely safe	18-20	Male	More than $150,000
AR	I was not negatively affected													A lot less	Sport or Thrill,Nature or being outdoors,Competition with friends													Sport or Thrill,Competition with friends													10	9	Some closed	Boat ramps closed	Extremely safe	50-59	Male	$100,000 - $149,999
AR	I was not negatively affected														Sport or Thrill													Sport or Thrill,I did not fish during the pandemic													5				Extremely safe	60 or older	Male	More than $150,000
AR	My work hours were reduced (independent from income)													A little more	Sport or Thrill,Nature or being outdoors,I do not typically fish			2	1								3	Sport or Thrill,Nature or being outdoors													3	6	No change		Extremely safe	60 or older	Male	More than $150,000
AR	My level of mental stress increased													About the same	Sport or Thrill,Nature or being outdoors			1	2									Sport or Thrill,Nature or being outdoors													3	3	No change		Extremely safe	21-29	Male	$100,000 - $149,999
AR	My level of mental stress increased													About the same	Sport or Thrill													Sport or Thrill,Nature or being outdoors													26	27	Some closed		Extremely safe	40-49	Male	$80,000 - $89,999
AR	My level of mental stress increased													About the same	Sport or Thrill,Nature or being outdoors													Sport or Thrill,Nature or being outdoors													5	6	No change		Extremely safe	50-59	Female	More than $150,000
AR	I contracted Coronavirus (COVID-19),An immediate family member contracted Coronavirus (COVID-19),My level of mental stress increased		2	3						1				About the same	Sport or Thrill,Nature or being outdoors													Sport or Thrill,Nature or being outdoors													5	3	No change		Extremely safe	50-59	Female	$100,000 - $149,999
AR	I was not negatively affected													About the same	Sport or Thrill,Nature or being outdoors													Sport or Thrill,Nature or being outdoors													5	4	Some closed	Campgrounds closef	Extremely safe	40-49	Female	$90,000 - $99,999
AR	I was not negatively affected													About the same	Sport or Thrill,Nature or being outdoors													Sport or Thrill,Nature or being outdoors													4	4	No change		Extremely safe	60 or older	Male	More than $150,000
AR	I was not negatively affected													About the same	Sport or Thrill,Nature or being outdoors													Sport or Thrill,Nature or being outdoors													6	7	No change		Extremely safe	50-59	Male	$60,000 - $69,999
AR	I was not negatively affected													About the same	Sport or Thrill,Nature or being outdoors													Sport or Thrill,Nature or being outdoors													10	10	No change		Extremely safe	50-59	Male	$100,000 - $149,999
AR	I was not negatively affected													About the same	Sport or Thrill,Nature or being outdoors													Sport or Thrill,Nature or being outdoors													5	5	No change		Extremely safe	60 or older	Male	More than $150,000
AR	Other (describe)	Wife lost job										1	Income reduction	A little more	Sport or Thrill,Nature or being outdoors													Sport or Thrill,Nature or being outdoors													10	15	No change		Extremely safe	60 or older	Male	More than $150,000
AR	My work hours were reduced (independent from income)													A little less	Sport or Thrill,Nature or being outdoors													Sport or Thrill,Nature or being outdoors													15	5	No change		Extremely safe	50-59	Male	$80,000 - $89,999
AR	My work hours were reduced (independent from income),I was not negatively affected					2					1			A lot more	Sport or Thrill,Nature or being outdoors													Sport or Thrill,Nature or being outdoors													10	16	No change		Extremely safe	50-59	Male	$100,000 - $149,999
AR	My income was reduced,My level of mental stress increased													About the same	Sport or Thrill,Nature or being outdoors													Sport or Thrill,Nature or being outdoors													2	2	No change		Extremely safe	30-39	Male	More than $150,000
AR	My income was reduced,My work hours were reduced (independent from income)													A little less	Sport or Thrill,Nature or being outdoors													Sport or Thrill,Nature or being outdoors													20	5	No change		Extremely safe	21-29	Male	$20,000 - $29,999
AR	My income was reduced,My work hours were reduced (independent from income)													A lot more	Sport or Thrill,Nature or being outdoors													Sport or Thrill,Nature or being outdoors													4	13	No change		Extremely safe	50-59	Female	More than $150,000
AR	I was not negatively affected														Sport or Thrill,Nature or being outdoors,Because I had free time													Sport or Thrill,Nature or being outdoors															No change		Somewhat safe	50-59	Male	$60,000 - $69,999
AR	I was not negatively affected													About the same	Sport or Thrill,Social/Family bonding													Sport or Thrill,Social/Family bonding													2	2	No change		Extremely safe	40-49	Prefer not to answer	More than $150,000
AR	My income was reduced,My work hours were reduced (independent from income)													A lot less	Food,Sport or Thrill,Nature or being outdoors,Social/Family bonding,Stress Relief,To get away from people		3	2	4	1	5			6				Sport or Thrill,Stress Relief													20	4	Some closed	Parks closed	Extremely safe	60 or older	Male	$100,000 - $149,999
AR	My level of mental stress increased													About the same	Sport or Thrill,Nature or being outdoors,Stress Relief			1	2		3							Sport or Thrill,Stress Relief													6	7	No change		Extremely safe	50-59	Male	$90,000 - $99,999
AR	My income was reduced													About the same	Nature or being outdoors													Sport or Thrill,Stress Relief													4	4	No change		Somewhat safe	30-39	Male	More than $150,000
AR	My income was reduced													About the same	Sport or Thrill													Sport or Thrill,Stress Relief													3	9	No change		Extremely safe	50-59	Male	$20,000 - $29,999
AR	I contracted Coronavirus (COVID-19),My income was reduced,My work hours were reduced (independent from income),My level of mental stress increased													A little less	Sport or Thrill,Nature or being outdoors,Social/Family bonding,Stress Relief			1	2	3	4							Sport or Thrill,To get away from people
AR	I was not negatively affected													A little less	Sport or Thrill,Nature or being outdoors,Stress Relief,To get away from people													Sport or Thrill,To get away from people													1		Some closed		Extremely safe	40-49	Male	$100,000 - $149,999
AR	My level of mental stress increased									1				About the same	Sport or Thrill,Nature or being outdoors,Social/Family bonding,Stress Relief,Because I had free time			4	5	2	3		1					Stress Relief,Because I had free time													5	0	Some closed	ramps and public parks closed	Unsure	40-49	Female	$100,000 - $149,999
[truncated: 16,473 more rows]
